# Supplementary material for: Weaknesses in primary health care favor the growth of acquired syphilis
Source: PLoS Negl Trop Dis. 2021 Feb 5;15(2):e0009085. doi: 10.1371/journal.pntd.0009085 (PMC7891733; doi:10.1371/journal.pntd.0009085)
Supplement: S1 Table — (xlsx). (XLSX) [file pntd.0009085.s002.xlsx]

## Sheet: Table2 and table 3
sg_uf	COD_IBGE	Ano_DIAG	Sexo_M_sum	Sexo_F_sum	RACA_BRANCA_sum	RACA_PRETO_PARDO_sum	FE_13a19_sum	FE_20a29_sum	FE_30a39_sum	FE_40a49_sum	FE_50m_sum	ESC_FUNDA_sum	ESC_MEDIO_sum	ESC_SUPER_sum	N_BREAK	Prop_Sexo_M	Prop_Sexo_F	Prop_Raca_BRANCA	Prop_Raca_PRT_PARD	Prop_FE_13a19	Prop_FE_20a29	Prop_FE_30a39	Prop_FE_40a49	Prop_FE_50m	Prop_ESC_FUND	Prop_ESC_MED	Prop_ESC_SUP	POP2010_13ma	Taxa_Sif_adq	POP_Mas	POP_Fem	FE_13a19	FE_20a29	FE_30a39	FE_40a49	FE_50mais	POP_TOTAL	TAX_MASC	TAX_FEM	TAX_FE_13a19	TAX_FE_20a29	TAX_FE_30a39	TAX_FE_40a49	TAX_FE_50m	PORTE_POP	condicao
11	110001	2011	0	1	0	0	0	1	0	0	0	1	0	0	1	0	100	0	0	0	100	0	0	0	100	0	0	18961	5.27398	9892	9069	3573	4292	3662	3281	4153	24392	0	11.0266	0	23.2992	0	0	0	2	0
11	110001	2014	0	2	1	1	1	0	0	0	1	0	1	0	2	0	100	50	50	50	0	0	0	50	0	50	0	18961	10.548	9892	9069	3573	4292	3662	3281	4153	24392	0	22.0531	27.9877	0	0	0	24.079	2	0
11	110001	2015	2	1	0	2	0	1	1	0	1	0	1	1	3	66.6667	33.3333	0	66.6667	0	33.3333	33.3333	0	33.3333	0	33.3333	33.3333	18961	15.822	9892	9069	3573	4292	3662	3281	4153	24392	20.2184	11.0266	0	23.2992	27.3075	0	24.079	2	0
11	110001	2016	3	3	3	2	0	0	6	0	0	1	5	0	6	50	50	50	33.3333	0	0	100	0	0	16.6667	83.3333	0	18961	31.6439	9892	9069	3573	4292	3662	3281	4153	24392	30.3275	33.0797	0	0	163.845	0	0	2	0
11	110001	2017	1	2	1	2	0	1	0	1	1	2	0	0	3	33.3333	66.6667	33.3333	66.6667	0	33.3333	0	33.3333	33.3333	66.6667	0	0	18961	15.822	9892	9069	3573	4292	3662	3281	4153	24392	10.1092	22.0531	0	23.2992	0	30.4785	24.079	2	0
11	110002	2011	0	1	1	0	0	0	1	0	0	1	0	0	1	0	100	100	0	0	0	100	0	0	100	0	0	69331	1.44236	34910	34421	12831	17439	14612	11458	12991	90353	0	2.9052	0	0	6.84369	0	0	3	1
11	110002	2012	1	0	0	1	0	0	0	1	0	1	0	0	1	100	0	0	100	0	0	0	100	0	100	0	0	69331	1.44236	34910	34421	12831	17439	14612	11458	12991	90353	2.86451	0	0	0	0	8.72753	0	3	1
11	110002	2013	5	3	2	6	0	0	2	2	4	4	0	1	8	62.5	37.5	25	75	0	0	25	25	50	50	0	12.5	69331	11.5388	34910	34421	12831	17439	14612	11458	12991	90353	14.3225	8.71561	0	0	13.6874	17.4551	30.7905	3	1
11	110002	2014	7	15	2	18	2	6	3	6	5	16	1	0	22	31.8182	68.1818	9.09091	81.8182	9.09091	27.2727	13.6364	27.2727	22.7273	72.7273	4.54545	0	69331	31.7318	34910	34421	12831	17439	14612	11458	12991	90353	20.0516	43.578	15.5872	34.4056	20.5311	52.3652	38.4882	3	1
11	110002	2015	12	14	4	21	1	10	2	8	5	12	5	3	26	46.1538	53.8462	15.3846	80.7692	3.84615	38.4615	7.69231	30.7692	19.2308	46.1538	19.2308	11.5385	69331	37.5013	34910	34421	12831	17439	14612	11458	12991	90353	34.3741	40.6728	7.79362	57.3427	13.6874	69.8202	38.4882	3	1
11	110002	2016	41	18	9	44	2	17	15	16	9	27	14	6	59	69.4915	30.5085	15.2542	74.5763	3.38983	28.8136	25.4237	27.1186	15.2542	45.7627	23.7288	10.1695	69331	85.099	34910	34421	12831	17439	14612	11458	12991	90353	117.445	52.2937	15.5872	97.4827	102.655	139.64	69.2787	3	1
11	110002	2017	34	28	9	48	7	15	7	10	23	28	16	4	62	54.8387	45.1613	14.5161	77.4194	11.2903	24.1935	11.2903	16.129	37.0968	45.1613	25.8065	6.45161	69331	89.4261	34910	34421	12831	17439	14612	11458	12991	90353	97.3933	81.3457	54.5554	86.0141	47.9058	87.2753	177.046	3	1
11	110004	2011	17	10	8	15	3	15	7	1	1	10	7	3	27	62.963	37.037	29.6296	55.5556	11.1111	55.5556	25.9259	3.7037	3.7037	37.037	25.9259	11.1111	62127	43.4594	30780	31347	10969	14776	12684	10479	13219	78574	55.2307	31.901	27.3498	101.516	55.1876	9.5429	7.56487	3	1
11	110004	2012	25	16	6	34	12	12	13	2	2	9	4	0	41	60.9756	39.0244	14.6341	82.9268	29.2683	29.2683	31.7073	4.87805	4.87805	21.9512	9.7561	0	62127	65.9939	30780	31347	10969	14776	12684	10479	13219	78574	81.2216	51.0416	109.399	81.2128	102.491	19.0858	15.1297	3	1
11	110004	2013	14	11	6	19	2	11	5	4	3	9	6	1	25	56	44	24	76	8	44	20	16	12	36	24	4	62127	40.2402	30780	31347	10969	14776	12684	10479	13219	78574	45.4841	35.0911	18.2332	74.445	39.4197	38.1716	22.6946	3	1
11	110004	2014	19	18	6	31	4	12	9	5	7	7	5	1	37	51.3514	48.6486	16.2162	83.7838	10.8108	32.4324	24.3243	13.5135	18.9189	18.9189	13.5135	2.7027	62127	59.5554	30780	31347	10969	14776	12684	10479	13219	78574	61.7284	57.4218	36.4664	81.2128	70.9555	47.7145	52.9541	3	1
11	110004	2015	38	17	5	46	9	18	14	9	5	15	12	3	55	69.0909	30.9091	9.09091	83.6364	16.3636	32.7273	25.4545	16.3636	9.09091	27.2727	21.8182	5.45455	62127	88.5283	30780	31347	10969	14776	12684	10479	13219	78574	123.457	54.2317	82.0494	121.819	110.375	85.8861	37.8243	3	1
11	110004	2016	52	37	19	66	6	31	23	9	20	24	14	7	89	58.427	41.573	21.3483	74.1573	6.74157	34.8315	25.8427	10.1124	22.4719	26.9663	15.7303	7.86517	62127	143.255	30780	31347	10969	14776	12684	10479	13219	78574	168.941	118.034	54.6996	209.8	181.331	85.8861	151.297	3	1
11	110004	2017	60	27	15	70	6	33	17	19	12	29	21	7	87	68.9655	31.0345	17.2414	80.4598	6.89655	37.931	19.5402	21.8391	13.7931	33.3333	24.1379	8.04598	62127	140.036	30780	31347	10969	14776	12684	10479	13219	78574	194.932	86.1326	54.6996	223.335	134.027	181.315	90.7784	3	1
11	110005	2013	4	1	2	2	0	1	0	0	4	1	2	0	5	80	20	40	40	0	20	0	0	80	20	40	0	13476	37.103	6729	6747	2393	2970	2570	2397	3146	17029	59.4442	14.8214	0	33.67	0	0	127.146	1	0
11	110005	2015	1	1	1	1	0	0	1	1	0	1	1	0	2	50	50	50	50	0	0	50	50	0	50	50	0	13476	14.8412	6729	6747	2393	2970	2570	2397	3146	17029	14.861	14.8214	0	0	38.9105	41.7188	0	1	0
11	110005	2016	0	3	0	3	0	1	0	1	1	2	0	1	3	0	100	0	100	0	33.3333	0	33.3333	33.3333	66.6667	0	33.3333	13476	22.2618	6729	6747	2393	2970	2570	2397	3146	17029	0	44.4642	0	33.67	0	41.7188	31.7864	1	0
11	110005	2017	5	1	1	5	1	2	0	1	2	1	3	0	6	83.3333	16.6667	16.6667	83.3333	16.6667	33.3333	0	16.6667	33.3333	16.6667	50	0	13476	44.5236	6729	6747	2393	2970	2570	2397	3146	17029	74.3052	14.8214	41.7885	67.3401	0	41.7188	63.5728	1	0
11	110006	2011	1	0	1	0	0	1	0	0	0	0	0	0	1	100	0	100	0	0	100	0	0	0	0	0	0	14884	6.71862	7439	7445	2525	3267	2848	2427	3817	18591	13.4427	0	0	30.6091	0	0	0	1	0
11	110006	2013	4	2	3	2	1	3	2	0	0	2	1	0	6	66.6667	33.3333	50	33.3333	16.6667	50	33.3333	0	0	33.3333	16.6667	0	14884	40.3117	7439	7445	2525	3267	2848	2427	3817	18591	53.7707	26.8637	39.604	91.8274	70.2247	0	0	1	0
11	110006	2014	2	0	0	2	0	1	0	1	0	2	0	0	2	100	0	0	100	0	50	0	50	0	100	0	0	14884	13.4372	7439	7445	2525	3267	2848	2427	3817	18591	26.8853	0	0	30.6091	0	41.2031	0	1	0
11	110006	2016	3	1	1	3	0	3	1	0	0	1	2	0	4	75	25	25	75	0	75	25	0	0	25	50	0	14884	26.8745	7439	7445	2525	3267	2848	2427	3817	18591	40.328	13.4318	0	91.8274	35.1124	0	0	1	0
11	110006	2017	3	3	1	5	0	3	1	1	1	3	2	1	6	50	50	16.6667	83.3333	0	50	16.6667	16.6667	16.6667	50	33.3333	16.6667	14884	40.3117	7439	7445	2525	3267	2848	2427	3817	18591	40.328	40.2955	0	91.8274	35.1124	41.2031	26.1986	1	0
11	110007	2012	0	1	1	0	1	0	0	0	0	1	0	0	1	0	100	100	0	100	0	0	0	0	100	0	0	6886	14.5222	3705	3181	1333	1472	1405	1169	1507	8783	0	31.4367	75.0188	0	0	0	0	1	0
11	110007	2015	1	1	0	2	0	0	1	1	0	2	0	0	2	50	50	0	100	0	0	50	50	0	100	0	0	6886	29.0444	3705	3181	1333	1472	1405	1169	1507	8783	26.9906	31.4367	0	0	71.1744	85.5432	0	1	0
11	110007	2016	1	0	1	0	0	0	0	0	1	0	0	0	1	100	0	100	0	0	0	0	0	100	0	0	0	6886	14.5222	3705	3181	1333	1472	1405	1169	1507	8783	26.9906	0	0	0	0	0	66.357	1	0
11	110007	2017	1	0	1	0	0	0	0	0	1	1	0	0	1	100	0	100	0	0	0	0	0	100	100	0	0	6886	14.5222	3705	3181	1333	1472	1405	1169	1507	8783	26.9906	0	0	0	0	0	66.357	1	0
11	110008	2015	0	1	0	1	0	1	0	0	0	1	0	0	1	0	100	0	100	0	100	0	0	0	100	0	0	9741	10.2659	5203	4538	2071	2411	2047	1415	1797	13678	0	22.0361	0	41.4766	0	0	0	1	0
11	110008	2016	0	1	0	1	0	1	0	0	0	0	0	0	1	0	100	0	100	0	100	0	0	0	0	0	0	9741	10.2659	5203	4538	2071	2411	2047	1415	1797	13678	0	22.0361	0	41.4766	0	0	0	1	0
11	110009	2012	1	0	0	0	0	0	0	1	0	0	0	0	1	100	0	0	0	0	0	0	100	0	0	0	0	22171	4.5104	11286	10885	3893	5295	4678	3584	4721	28729	8.86054	0	0	0	0	27.9018	0	2	1
11	110009	2013	4	2	1	5	3	3	0	0	0	4	2	0	6	66.6667	33.3333	16.6667	83.3333	50	50	0	0	0	66.6667	33.3333	0	22171	27.0624	11286	10885	3893	5295	4678	3584	4721	28729	35.4421	18.3739	77.0614	56.6572	0	0	0	2	1
11	110009	2014	1	2	1	1	1	1	0	0	1	2	0	0	3	33.3333	66.6667	33.3333	33.3333	33.3333	33.3333	0	0	33.3333	66.6667	0	0	22171	13.5312	11286	10885	3893	5295	4678	3584	4721	28729	8.86054	18.3739	25.6871	18.8857	0	0	21.182	2	1
11	110009	2015	1	1	0	1	0	1	0	0	1	1	0	0	2	50	50	0	50	0	50	0	0	50	50	0	0	22171	9.02079	11286	10885	3893	5295	4678	3584	4721	28729	8.86054	9.18695	0	18.8857	0	0	21.182	2	1
11	110009	2016	7	3	0	8	0	4	1	3	2	8	1	0	10	70	30	0	80	0	40	10	30	20	80	10	0	22171	45.104	11286	10885	3893	5295	4678	3584	4721	28729	62.0237	27.5609	0	75.543	21.3767	83.7054	42.3639	2	1
11	110009	2017	15	9	2	21	2	8	3	4	7	20	2	2	24	62.5	37.5	8.33333	87.5	8.33333	33.3333	12.5	16.6667	29.1667	83.3333	8.33333	8.33333	22171	108.25	11286	10885	3893	5295	4678	3584	4721	28729	132.908	82.6826	51.3743	151.086	64.13	111.607	148.274	2	1
11	110010	2011	1	0	0	1	0	0	1	0	0	0	0	0	1	100	0	0	100	0	0	100	0	0	0	0	0	30246	3.30622	15153	15093	6056	7343	6248	4704	5895	41656	6.59935	0	0	0	16.0051	0	0	2	1
11	110010	2012	0	2	0	1	0	1	1	0	0	0	0	0	2	0	100	0	50	0	50	50	0	0	0	0	0	30246	6.61244	15153	15093	6056	7343	6248	4704	5895	41656	0	13.2512	0	13.6184	16.0051	0	0	2	1
11	110010	2013	3	0	0	3	0	0	2	1	0	0	1	0	3	100	0	0	100	0	0	66.6667	33.3333	0	0	33.3333	0	30246	9.91867	15153	15093	6056	7343	6248	4704	5895	41656	19.7981	0	0	0	32.0102	21.2585	0	2	1
11	110010	2014	1	0	0	1	0	0	0	1	0	0	0	0	1	100	0	0	100	0	0	0	100	0	0	0	0	30246	3.30622	15153	15093	6056	7343	6248	4704	5895	41656	6.59935	0	0	0	0	21.2585	0	2	1
11	110010	2015	6	1	0	7	1	1	1	2	2	1	0	0	7	85.7143	14.2857	0	100	14.2857	14.2857	14.2857	28.5714	28.5714	14.2857	0	0	30246	23.1436	15153	15093	6056	7343	6248	4704	5895	41656	39.5961	6.62559	16.5125	13.6184	16.0051	42.517	33.9271	2	1
11	110010	2016	3	0	0	3	1	0	0	1	1	0	0	0	3	100	0	0	100	33.3333	0	0	33.3333	33.3333	0	0	0	30246	9.91867	15153	15093	6056	7343	6248	4704	5895	41656	19.7981	0	16.5125	0	0	21.2585	16.9635	2	1
11	110010	2017	12	6	6	12	2	5	2	3	6	8	5	0	18	66.6667	33.3333	33.3333	66.6667	11.1111	27.7778	11.1111	16.6667	33.3333	44.4444	27.7778	0	30246	59.512	15153	15093	6056	7343	6248	4704	5895	41656	79.1922	39.7535	33.0251	68.0921	32.0102	63.7755	101.781	2	1
11	110011	2013	3	0	0	2	0	2	0	0	1	1	0	0	3	100	0	0	66.6667	0	66.6667	0	0	33.3333	33.3333	0	0	40270	7.44971	20174	20096	7196	10101	8381	6253	8339	52005	14.8706	0	0	19.8	0	0	11.9918	3	0
11	110011	2014	7	1	3	5	1	5	2	0	0	5	0	0	8	87.5	12.5	37.5	62.5	12.5	62.5	25	0	0	62.5	0	0	40270	19.8659	20174	20096	7196	10101	8381	6253	8339	52005	34.6981	4.97611	13.8966	49.5	23.8635	0	0	3	0
11	110011	2015	2	1	0	2	0	2	1	0	0	1	0	0	3	66.6667	33.3333	0	66.6667	0	66.6667	33.3333	0	0	33.3333	0	0	40270	7.44971	20174	20096	7196	10101	8381	6253	8339	52005	9.91375	4.97611	0	19.8	11.9318	0	0	3	0
11	110011	2016	10	11	3	15	0	3	7	6	5	4	1	1	21	47.619	52.381	14.2857	71.4286	0	14.2857	33.3333	28.5714	23.8095	19.0476	4.7619	4.7619	40270	52.148	20174	20096	7196	10101	8381	6253	8339	52005	49.5688	54.7373	0	29.7	83.5223	95.9539	59.9592	3	0
11	110011	2017	3	6	3	6	0	2	3	1	3	3	0	0	9	33.3333	66.6667	33.3333	66.6667	0	22.2222	33.3333	11.1111	33.3333	33.3333	0	0	40270	22.3491	20174	20096	7196	10101	8381	6253	8339	52005	14.8706	29.8567	0	19.8	35.7953	15.9923	35.9755	3	0
11	110012	2011	1	1	0	2	0	2	0	0	0	0	0	0	2	50	50	0	100	0	100	0	0	0	0	0	0	91302	2.19053	44888	46414	15883	22647	18782	15251	18739	116610	2.22777	2.15452	0	8.83119	0	0	0	4	1
11	110012	2012	1	0	0	1	0	0	1	0	0	0	0	0	1	100	0	0	100	0	0	100	0	0	0	0	0	91302	1.09527	44888	46414	15883	22647	18782	15251	18739	116610	2.22777	0	0	0	5.32425	0	0	4	1
11	110012	2013	4	0	1	3	0	2	0	0	2	1	1	0	4	100	0	25	75	0	50	0	0	50	25	25	0	91302	4.38107	44888	46414	15883	22647	18782	15251	18739	116610	8.91107	0	0	8.83119	0	0	10.6729	4	1
11	110012	2014	12	9	2	13	2	7	5	1	6	5	2	3	21	57.1429	42.8571	9.52381	61.9048	9.52381	33.3333	23.8095	4.7619	28.5714	23.8095	9.52381	14.2857	91302	23.0006	44888	46414	15883	22647	18782	15251	18739	116610	26.7332	19.3907	12.5921	30.9092	26.6212	6.55695	32.0188	4	1
11	110012	2015	47	27	20	40	4	13	17	16	24	15	6	4	74	63.5135	36.4865	27.027	54.0541	5.40541	17.5676	22.973	21.6216	32.4324	20.2703	8.10811	5.40541	91302	81.0497	44888	46414	15883	22647	18782	15251	18739	116610	104.705	58.1721	25.1842	57.4027	90.5122	104.911	128.075	4	1
11	110012	2016	91	89	29	120	18	55	25	42	40	8	8	3	180	50.5556	49.4444	16.1111	66.6667	10	30.5556	13.8889	23.3333	22.2222	4.44444	4.44444	1.66667	91302	197.148	44888	46414	15883	22647	18782	15251	18739	116610	202.727	191.752	113.329	242.858	133.106	275.392	213.459	4	1
11	110012	2017	67	66	18	95	6	36	29	23	39	27	23	8	133	50.3759	49.6241	13.5338	71.4286	4.51128	27.0677	21.8045	17.2932	29.3233	20.3008	17.2932	6.01504	91302	145.67	44888	46414	15883	22647	18782	15251	18739	116610	149.26	142.198	37.7762	158.961	154.403	150.81	208.122	4	1
11	110013	2014	3	2	0	5	0	2	2	1	0	3	2	0	5	60	40	0	100	0	40	40	20	0	60	40	0	23080	21.6638	12313	10767	4496	5460	4759	3660	4705	31135	24.3645	18.5753	0	36.63	42.0256	27.3224	0	2	0
11	110013	2015	0	1	0	1	0	0	1	0	0	1	0	0	1	0	100	0	100	0	0	100	0	0	100	0	0	23080	4.33276	12313	10767	4496	5460	4759	3660	4705	31135	0	9.28764	0	0	21.0128	0	0	2	0
11	110013	2016	0	1	0	1	0	0	0	0	1	0	1	0	1	0	100	0	100	0	0	0	0	100	0	100	0	23080	4.33276	12313	10767	4496	5460	4759	3660	4705	31135	0	9.28764	0	0	0	0	21.254	2	0
11	110013	2017	7	2	2	7	1	2	0	1	5	6	3	0	9	77.7778	22.2222	22.2222	77.7778	11.1111	22.2222	0	11.1111	55.5556	66.6667	33.3333	0	23080	38.9948	12313	10767	4496	5460	4759	3660	4705	31135	56.8505	18.5753	22.242	36.63	0	27.3224	106.27	2	0
11	110014	2011	0	1	0	1	0	0	1	0	0	1	0	0	1	0	100	0	100	0	0	100	0	0	100	0	0	15515	6.44538	8149	7366	3059	3424	3218	2412	3402	19874	0	13.5759	0	0	31.0752	0	0	1	1
11	110014	2012	1	0	0	1	1	0	0	0	0	1	0	0	1	100	0	0	100	100	0	0	0	0	100	0	0	15515	6.44538	8149	7366	3059	3424	3218	2412	3402	19874	12.2714	0	32.6904	0	0	0	0	1	1
11	110014	2013	1	0	1	0	1	0	0	0	0	0	1	0	1	100	0	100	0	100	0	0	0	0	0	100	0	15515	6.44538	8149	7366	3059	3424	3218	2412	3402	19874	12.2714	0	32.6904	0	0	0	0	1	1
11	110014	2014	4	1	1	4	0	1	1	2	1	5	0	0	5	80	20	20	80	0	20	20	40	20	100	0	0	15515	32.2269	8149	7366	3059	3424	3218	2412	3402	19874	49.0858	13.5759	0	29.2056	31.0752	82.9187	29.3945	1	1
11	110014	2015	1	3	0	3	1	3	0	0	0	1	3	0	4	25	75	0	75	25	75	0	0	0	25	75	0	15515	25.7815	8149	7366	3059	3424	3218	2412	3402	19874	12.2714	40.7277	32.6904	87.6168	0	0	0	1	1
11	110014	2016	3	2	1	2	1	1	2	1	0	4	1	0	5	60	40	20	40	20	20	40	20	0	80	20	0	15515	32.2269	8149	7366	3059	3424	3218	2412	3402	19874	36.8143	27.1518	32.6904	29.2056	62.1504	41.4594	0	1	1
11	110014	2017	0	1	0	1	1	0	0	0	0	0	1	0	1	0	100	0	100	100	0	0	0	0	0	100	0	15515	6.44538	8149	7366	3059	3424	3218	2412	3402	19874	0	13.5759	32.6904	0	0	0	0	1	1
11	110015	2011	1	0	0	1	0	1	0	0	0	0	1	0	1	100	0	0	100	0	100	0	0	0	0	100	0	29699	3.36712	14607	15092	5174	7183	5808	5031	6503	37928	6.84603	0	0	13.9218	0	0	0	2	0
11	110015	2015	0	2	0	2	0	0	2	0	0	0	1	0	2	0	100	0	100	0	0	100	0	0	0	50	0	29699	6.73423	14607	15092	5174	7183	5808	5031	6503	37928	0	13.2521	0	0	34.4353	0	0	2	0
11	110015	2016	7	2	0	6	0	5	1	0	3	1	0	2	9	77.7778	22.2222	0	66.6667	0	55.5556	11.1111	0	33.3333	11.1111	0	22.2222	29699	30.3041	14607	15092	5174	7183	5808	5031	6503	37928	47.9222	13.2521	0	69.6088	17.2176	0	46.1326	2	0
11	110015	2017	2	2	1	3	0	2	2	0	0	3	0	0	4	50	50	25	75	0	50	50	0	0	75	0	0	29699	13.4685	14607	15092	5174	7183	5808	5031	6503	37928	13.6921	13.2521	0	27.8435	34.4353	0	0	2	0
11	110018	2013	0	1	0	1	1	0	0	0	0	1	0	0	1	0	100	0	100	100	0	0	0	0	100	0	0	26328	3.79824	13212	13116	4683	6544	5271	4426	5404	33822	0	7.62428	21.3538	0	0	0	0	2	0
11	110018	2014	3	2	2	3	0	2	1	1	1	2	2	0	5	60	40	40	60	0	40	20	20	20	40	40	0	26328	18.9912	13212	13116	4683	6544	5271	4426	5404	33822	22.7066	15.2486	0	30.5623	18.9717	22.5938	18.5048	2	0
11	110018	2015	10	8	8	6	2	8	4	3	1	4	1	0	18	55.5556	44.4444	44.4444	33.3333	11.1111	44.4444	22.2222	16.6667	5.55556	22.2222	5.55556	0	26328	68.3683	13212	13116	4683	6544	5271	4426	5404	33822	75.6888	60.9942	42.7077	122.249	75.8869	67.7813	18.5048	2	0
11	110018	2016	17	13	5	12	2	12	9	6	1	2	7	0	30	56.6667	43.3333	16.6667	40	6.66667	40	30	20	3.33333	6.66667	23.3333	0	26328	113.947	13212	13116	4683	6544	5271	4426	5404	33822	128.671	99.1156	42.7077	183.374	170.746	135.563	18.5048	2	0
11	110018	2017	9	7	5	11	2	5	4	4	1	6	6	1	16	56.25	43.75	31.25	68.75	12.5	31.25	25	25	6.25	37.5	37.5	6.25	26328	60.7718	13212	13116	4683	6544	5271	4426	5404	33822	68.1199	53.3699	42.7077	76.4059	75.8869	90.3751	18.5048	2	0
11	110020	2011	0	2	0	2	0	0	0	2	0	2	0	0	2	0	100	0	100	0	0	0	100	0	100	0	0	331561	0.603207	168210	163351	58712	90846	71088	53799	57116	428527	0	1.22436	0	0	0	3.71754	0	4	1
11	110020	2012	5	1	2	4	1	2	0	2	1	4	0	1	6	83.3333	16.6667	33.3333	66.6667	16.6667	33.3333	0	33.3333	16.6667	66.6667	0	16.6667	331561	1.80962	168210	163351	58712	90846	71088	53799	57116	428527	2.97247	0.612179	1.70323	2.20153	0	3.71754	1.75082	4	1
11	110020	2013	14	7	0	20	2	4	6	6	3	11	5	0	21	66.6667	33.3333	0	95.2381	9.52381	19.0476	28.5714	28.5714	14.2857	52.381	23.8095	0	331561	6.33368	168210	163351	58712	90846	71088	53799	57116	428527	8.32293	4.28525	3.40646	4.40306	8.44024	11.1526	5.25247	4	1
11	110020	2014	25	5	4	24	1	5	6	10	8	13	8	2	30	83.3333	16.6667	13.3333	80	3.33333	16.6667	20	33.3333	26.6667	43.3333	26.6667	6.66667	331561	9.04811	168210	163351	58712	90846	71088	53799	57116	428527	14.8624	3.06089	1.70323	5.50382	8.44024	18.5877	14.0066	4	1
11	110020	2015	20	15	8	25	4	11	7	7	6	16	8	2	35	57.1429	42.8571	22.8571	71.4286	11.4286	31.4286	20	20	17.1429	45.7143	22.8571	5.71429	331561	10.5561	168210	163351	58712	90846	71088	53799	57116	428527	11.8899	9.18268	6.81292	12.1084	9.84695	13.0114	10.5049	4	1
11	110020	2016	94	69	16	97	16	58	38	25	26	46	47	11	163	57.6687	42.3313	9.81595	59.5092	9.81595	35.5828	23.3129	15.3374	15.9509	28.2209	28.8344	6.74847	331561	49.1614	168210	163351	58712	90846	71088	53799	57116	428527	55.8825	42.2403	27.2517	63.8443	53.4549	46.4693	45.5214	4	1
11	110020	2017	104	67	17	80	20	67	36	19	29	34	52	19	171	60.8187	39.1813	9.94152	46.7836	11.6959	39.1813	21.0526	11.1111	16.9591	19.883	30.4094	11.1111	331561	51.5742	168210	163351	58712	90846	71088	53799	57116	428527	61.8275	41.016	34.0646	73.7512	50.6415	35.3166	50.7739	4	1
11	110025	2014	1	0	0	1	0	0	1	0	0	0	0	0	1	100	0	0	100	0	0	100	0	0	0	0	0	17706	5.6478	8970	8736	3154	3752	3246	2981	4573	22319	11.1483	0	0	0	30.8071	0	0	2	0
11	110025	2015	0	2	0	2	0	0	2	0	0	1	0	0	2	0	100	0	100	0	0	100	0	0	50	0	0	17706	11.2956	8970	8736	3154	3752	3246	2981	4573	22319	0	22.8938	0	0	61.6143	0	0	2	0
11	110025	2016	3	0	1	2	0	0	1	1	1	0	0	0	3	100	0	33.3333	66.6667	0	0	33.3333	33.3333	33.3333	0	0	0	17706	16.9434	8970	8736	3154	3752	3246	2981	4573	22319	33.4448	0	0	0	30.8071	33.5458	21.8675	2	0
11	110025	2017	0	1	0	1	0	1	0	0	0	1	0	0	1	0	100	0	100	0	100	0	0	0	100	0	0	17706	5.6478	8970	8736	3154	3752	3246	2981	4573	22319	0	11.4469	0	26.6525	0	0	0	2	0
11	110026	2014	1	0	1	0	0	1	0	0	0	0	1	0	1	100	0	100	0	0	100	0	0	0	0	100	0	2515	39.7614	1339	1176	425	552	493	455	590	3316	74.6826	0	0	181.159	0	0	0	1	0
11	110026	2015	0	1	1	0	0	1	0	0	0	1	0	0	1	0	100	100	0	0	100	0	0	0	100	0	0	2515	39.7614	1339	1176	425	552	493	455	590	3316	0	85.034	0	181.159	0	0	0	1	0
11	110028	2011	2	3	2	3	1	0	2	0	2	0	1	0	5	40	60	40	60	20	0	40	0	40	0	20	0	39795	12.5644	19614	20181	6993	9806	8228	6484	8284	50648	10.1968	14.8655	14.3	0	24.3072	0	24.1429	3	1
11	110028	2012	0	1	1	0	0	1	0	0	0	1	0	0	1	0	100	100	0	0	100	0	0	0	100	0	0	39795	2.51288	19614	20181	6993	9806	8228	6484	8284	50648	0	4.95516	0	10.1978	0	0	0	3	1
11	110028	2014	3	2	2	3	1	2	1	1	0	1	0	0	5	60	40	40	60	20	40	20	20	0	20	0	0	39795	12.5644	19614	20181	6993	9806	8228	6484	8284	50648	15.2952	9.91031	14.3	20.3957	12.1536	15.4226	0	3	1
11	110028	2015	5	7	2	10	2	9	1	0	0	2	2	0	12	41.6667	58.3333	16.6667	83.3333	16.6667	75	8.33333	0	0	16.6667	16.6667	0	39795	30.1545	19614	20181	6993	9806	8228	6484	8284	50648	25.492	34.6861	28.6	91.7805	12.1536	0	0	3	1
11	110028	2016	3	4	1	6	2	4	1	0	0	2	3	1	7	42.8571	57.1429	14.2857	85.7143	28.5714	57.1429	14.2857	0	0	28.5714	42.8571	14.2857	39795	17.5901	19614	20181	6993	9806	8228	6484	8284	50648	15.2952	19.8206	28.6	40.7914	12.1536	0	0	3	1
11	110028	2017	1	0	0	1	1	0	0	0	0	1	0	0	1	100	0	0	100	100	0	0	0	0	100	0	0	39795	2.51288	19614	20181	6993	9806	8228	6484	8284	50648	5.0984	0	14.3	0	0	0	0	3	1
11	110029	2014	1	1	0	2	0	0	1	0	1	2	0	0	2	50	50	0	100	0	0	50	0	50	100	0	0	7069	28.2925	3649	3420	1263	1494	1368	1268	1676	8886	27.4048	29.2398	0	0	73.0994	0	59.6659	1	0
11	110029	2017	2	0	1	1	0	1	1	0	0	1	1	0	2	100	0	50	50	0	50	50	0	0	50	50	0	7069	28.2925	3649	3420	1263	1494	1368	1268	1676	8886	54.8095	0	0	66.9344	73.0994	0	0	1	0
11	110030	2011	1	0	0	1	0	1	0	0	0	0	1	0	1	100	0	0	100	0	100	0	0	0	0	100	0	58922	1.69716	28980	29942	10129	15057	12535	9959	11242	76202	3.45066	0	0	6.64143	0	0	0	3	1
11	110030	2012	3	0	2	1	0	1	1	0	1	1	2	0	3	100	0	66.6667	33.3333	0	33.3333	33.3333	0	33.3333	33.3333	66.6667	0	58922	5.09148	28980	29942	10129	15057	12535	9959	11242	76202	10.352	0	0	6.64143	7.97766	0	8.89521	3	1
11	110030	2013	12	4	7	9	3	9	3	1	0	7	3	2	16	75	25	43.75	56.25	18.75	56.25	18.75	6.25	0	43.75	18.75	12.5	58922	27.1545	28980	29942	10129	15057	12535	9959	11242	76202	41.4079	13.3592	29.6179	59.7729	23.933	10.0412	0	3	1
11	110030	2014	8	2	5	5	1	5	3	0	1	6	4	0	10	80	20	50	50	10	50	30	0	10	60	40	0	58922	16.9716	28980	29942	10129	15057	12535	9959	11242	76202	27.6052	6.67958	9.87264	33.2071	23.933	0	8.89521	3	1
11	110030	2015	2	1	0	2	0	2	1	0	0	1	1	0	3	66.6667	33.3333	0	66.6667	0	66.6667	33.3333	0	0	33.3333	33.3333	0	58922	5.09148	28980	29942	10129	15057	12535	9959	11242	76202	6.90131	3.33979	0	13.2829	7.97766	0	0	3	1
11	110030	2016	7	2	3	6	2	2	3	0	2	2	6	0	9	77.7778	22.2222	33.3333	66.6667	22.2222	22.2222	33.3333	0	22.2222	22.2222	66.6667	0	58922	15.2744	28980	29942	10129	15057	12535	9959	11242	76202	24.1546	6.67958	19.7453	13.2829	23.933	0	17.7904	3	1
11	110030	2017	3	0	3	0	0	1	1	1	0	0	1	1	3	100	0	100	0	0	33.3333	33.3333	33.3333	0	0	33.3333	33.3333	58922	5.09148	28980	29942	10129	15057	12535	9959	11242	76202	10.352	0	0	6.64143	7.97766	10.0412	0	3	1
11	110032	2011	1	0	0	1	0	0	0	0	1	1	0	0	1	100	0	0	100	0	0	0	0	100	100	0	0	16502	6.05987	8596	7906	3297	3918	3417	2621	3249	21828	11.6333	0	0	0	0	0	30.7787	2	0
11	110032	2013	2	0	0	1	0	1	0	1	0	2	0	0	2	100	0	0	50	0	50	0	50	0	100	0	0	16502	12.1197	8596	7906	3297	3918	3417	2621	3249	21828	23.2666	0	0	25.5232	0	38.1534	0	2	0
11	110032	2015	1	0	0	1	0	0	0	1	0	0	0	0	1	100	0	0	100	0	0	0	100	0	0	0	0	16502	6.05987	8596	7906	3297	3918	3417	2621	3249	21828	11.6333	0	0	0	0	38.1534	0	2	0
11	110032	2016	1	1	1	1	0	0	1	1	0	2	0	0	2	50	50	50	50	0	0	50	50	0	100	0	0	16502	12.1197	8596	7906	3297	3918	3417	2621	3249	21828	11.6333	12.6486	0	0	29.2654	38.1534	0	2	0
11	110033	2015	1	2	0	3	0	2	1	0	0	1	1	0	3	33.3333	66.6667	0	100	0	66.6667	33.3333	0	0	33.3333	33.3333	0	16256	18.4547	8523	7733	3187	3953	3543	2576	2997	22546	11.733	25.8632	0	50.5945	28.2247	0	0	2	0
11	110033	2016	2	0	0	2	0	0	0	0	2	2	0	0	2	100	0	0	100	0	0	0	0	100	100	0	0	16256	12.3031	8523	7733	3187	3953	3543	2576	2997	22546	23.4659	0	0	0	0	0	66.7334	2	0
11	110033	2017	3	2	0	4	0	1	1	1	2	4	0	0	5	60	40	0	80	0	20	20	20	40	80	0	0	16256	30.7579	8523	7733	3187	3953	3543	2576	2997	22546	35.1989	25.8632	0	25.2972	28.2247	38.8199	66.7334	2	0
11	110034	2013	0	1	1	0	1	0	0	0	0	0	0	0	1	0	100	100	0	100	0	0	0	0	0	0	0	13080	7.64526	6755	6325	2502	2809	2509	2174	3086	16853	0	15.8103	39.968	0	0	0	0	1	0
11	110034	2014	0	1	1	0	0	0	1	0	0	0	0	0	1	0	100	100	0	0	0	100	0	0	0	0	0	13080	7.64526	6755	6325	2502	2809	2509	2174	3086	16853	0	15.8103	0	0	39.8565	0	0	1	0
11	110034	2015	1	1	0	2	0	1	0	0	1	1	0	0	2	50	50	0	100	0	50	0	0	50	50	0	0	13080	15.2905	6755	6325	2502	2809	2509	2174	3086	16853	14.8038	15.8103	0	35.5999	0	0	32.4044	1	0
11	110034	2016	2	3	2	2	0	0	1	1	3	2	0	0	5	40	60	40	40	0	0	20	20	60	40	0	0	13080	38.2263	6755	6325	2502	2809	2509	2174	3086	16853	29.6077	47.4308	0	0	39.8565	45.9982	97.2132	1	0
11	110034	2017	1	0	0	1	0	0	0	0	1	0	0	0	1	100	0	0	100	0	0	0	0	100	0	0	0	13080	7.64526	6755	6325	2502	2809	2509	2174	3086	16853	14.8038	0	0	0	0	0	32.4044	1	0
11	110037	2012	1	0	0	1	0	0	1	0	0	0	0	0	1	100	0	0	100	0	0	100	0	0	0	0	0	9604	10.4123	5109	4495	1954	2118	2017	1555	1960	12816	19.5733	0	0	0	49.5786	0	0	1	0
11	110037	2013	2	1	1	2	0	1	1	0	1	2	0	0	3	66.6667	33.3333	33.3333	66.6667	0	33.3333	33.3333	0	33.3333	66.6667	0	0	9604	31.237	5109	4495	1954	2118	2017	1555	1960	12816	39.1466	22.2469	0	47.2144	49.5786	0	51.0204	1	0
11	110037	2014	0	1	1	0	1	0	0	0	0	1	0	0	1	0	100	100	0	100	0	0	0	0	100	0	0	9604	10.4123	5109	4495	1954	2118	2017	1555	1960	12816	0	22.2469	51.1771	0	0	0	0	1	0
11	110037	2016	1	0	0	1	0	0	0	0	1	1	0	0	1	100	0	0	100	0	0	0	0	100	100	0	0	9604	10.4123	5109	4495	1954	2118	2017	1555	1960	12816	19.5733	0	0	0	0	0	51.0204	1	0
11	110037	2017	1	1	0	2	0	2	0	0	0	0	1	0	2	50	50	0	100	0	100	0	0	0	0	50	0	9604	20.8247	5109	4495	1954	2118	2017	1555	1960	12816	19.5733	22.2469	0	94.4287	0	0	0	1	0
11	110040	2014	0	2	0	2	0	1	1	0	0	1	0	0	2	0	100	0	100	0	50	50	0	0	50	0	0	12818	15.6031	6833	5985	2472	2788	2728	2123	2707	17135	0	33.4169	0	35.868	36.6569	0	0	1	0
11	110040	2015	2	1	1	2	0	0	0	2	1	1	0	0	3	66.6667	33.3333	33.3333	66.6667	0	0	0	66.6667	33.3333	33.3333	0	0	12818	23.4046	6833	5985	2472	2788	2728	2123	2707	17135	29.2697	16.7084	0	0	0	94.2063	36.9413	1	0
11	110040	2016	3	1	0	4	0	0	1	2	1	1	0	0	4	75	25	0	100	0	0	25	50	25	25	0	0	12818	31.2061	6833	5985	2472	2788	2728	2123	2707	17135	43.9046	16.7084	0	0	36.6569	94.2063	36.9413	1	0
11	110040	2017	0	1	0	1	0	0	1	0	0	0	0	0	1	0	100	0	100	0	0	100	0	0	0	0	0	12818	7.80153	6833	5985	2472	2788	2728	2123	2707	17135	0	16.7084	0	0	36.6569	0	0	1	0
11	110045	2013	1	1	0	2	0	0	1	0	1	2	0	0	2	50	50	0	100	0	0	50	0	50	100	0	0	24030	8.32293	12522	11508	4716	6035	5231	3672	4376	32383	7.98594	8.68961	0	0	19.1168	0	22.8519	2	0
11	110045	2014	0	1	1	0	0	1	0	0	0	1	0	0	1	0	100	100	0	0	100	0	0	0	100	0	0	24030	4.16146	12522	11508	4716	6035	5231	3672	4376	32383	0	8.68961	0	16.57	0	0	0	2	0
11	110045	2015	12	3	3	12	0	4	1	2	8	12	2	0	15	80	20	20	80	0	26.6667	6.66667	13.3333	53.3333	80	13.3333	0	24030	62.422	12522	11508	4716	6035	5231	3672	4376	32383	95.8313	26.0688	0	66.28	19.1168	54.4662	182.815	2	0
11	110045	2016	8	6	0	14	4	4	0	3	3	8	5	0	14	57.1429	42.8571	0	100	28.5714	28.5714	0	21.4286	21.4286	57.1429	35.7143	0	24030	58.2605	12522	11508	4716	6035	5231	3672	4376	32383	63.8876	52.1376	84.8176	66.28	0	81.6993	68.5558	2	0
11	110045	2017	14	8	8	11	2	5	4	3	8	11	4	0	22	63.6364	36.3636	36.3636	50	9.09091	22.7273	18.1818	13.6364	36.3636	50	18.1818	0	24030	91.5522	12522	11508	4716	6035	5231	3672	4376	32383	111.803	69.5169	42.4088	82.85	76.4672	81.6993	182.815	2	0
11	110050	2012	0	1	0	1	0	1	0	0	0	0	1	0	1	0	100	0	100	0	100	0	0	0	0	100	0	8019	12.4704	4198	3821	1503	1587	1616	1365	1948	10240	0	26.1712	0	63.012	0	0	0	1	0
11	110060	2013	0	1	0	1	0	0	0	1	0	1	0	0	1	0	100	0	100	0	0	0	100	0	100	0	0	4326	23.116	2272	2054	802	945	889	689	1001	5736	0	48.6855	0	0	0	145.138	0	1	0
11	110060	2017	0	1	0	1	0	0	0	1	0	1	0	0	1	0	100	0	100	0	0	0	100	0	100	0	0	4326	23.116	2272	2054	802	945	889	689	1001	5736	0	48.6855	0	0	0	145.138	0	1	0
11	110070	2016	5	1	1	4	0	0	0	0	6	2	0	0	6	83.3333	16.6667	16.6667	66.6667	0	0	0	0	100	33.3333	0	0	9292	64.5717	5063	4229	1837	2167	1928	1537	1823	12665	98.7557	23.6463	0	0	0	0	329.128	1	0
11	110070	2017	3	2	1	4	1	0	2	0	2	3	0	0	5	60	40	20	80	20	0	40	0	40	60	0	0	9292	53.8097	5063	4229	1837	2167	1928	1537	1823	12665	59.2534	47.2925	54.4366	0	103.734	0	109.709	1	0
11	110080	2014	2	0	0	2	0	0	2	0	0	1	1	0	2	100	0	0	100	0	0	100	0	0	50	50	0	14480	13.8122	7635	6845	2860	3571	2932	2225	2892	19779	26.1952	0	0	0	68.2128	0	0	1	0
11	110080	2015	4	6	4	6	0	3	3	2	2	7	0	0	10	40	60	40	60	0	30	30	20	20	70	0	0	14480	69.0608	7635	6845	2860	3571	2932	2225	2892	19779	52.3903	87.6552	0	84.0101	102.319	89.8876	69.1563	1	0
11	110080	2016	7	9	0	16	2	4	3	5	2	14	1	0	16	43.75	56.25	0	100	12.5	25	18.75	31.25	12.5	87.5	6.25	0	14480	110.497	7635	6845	2860	3571	2932	2225	2892	19779	91.683	131.483	69.9301	112.013	102.319	224.719	69.1563	1	0
11	110080	2017	4	9	0	13	3	1	3	2	4	12	0	0	13	30.7692	69.2308	0	100	23.0769	7.69231	23.0769	15.3846	30.7692	92.3077	0	0	14480	89.779	7635	6845	2860	3571	2932	2225	2892	19779	52.3903	131.483	104.895	28.0034	102.319	89.8876	138.313	1	0
11	110090	2015	1	0	0	1	1	0	0	0	0	1	0	0	1	100	0	0	100	100	0	0	0	0	100	0	0	2835	35.2734	1473	1362	532	545	551	476	731	3575	67.8887	0	187.97	0	0	0	0	1	0
11	110090	2016	1	0	1	0	0	0	1	0	0	1	0	0	1	100	0	100	0	0	0	100	0	0	100	0	0	2835	35.2734	1473	1362	532	545	551	476	731	3575	67.8887	0	0	0	181.488	0	0	1	0
11	110092	2013	0	1	0	1	0	1	0	0	0	0	0	0	1	0	100	0	100	0	100	0	0	0	0	0	0	6147	16.2681	3319	2828	1202	1523	1360	1002	1060	8301	0	35.3607	0	65.6599	0	0	0	1	0
11	110092	2014	1	0	0	1	0	0	0	0	1	1	0	0	1	100	0	0	100	0	0	0	0	100	100	0	0	6147	16.2681	3319	2828	1202	1523	1360	1002	1060	8301	30.1296	0	0	0	0	0	94.3396	1	0
11	110092	2015	0	1	0	0	0	0	0	1	0	0	0	0	1	0	100	0	0	0	0	0	100	0	0	0	0	6147	16.2681	3319	2828	1202	1523	1360	1002	1060	8301	0	35.3607	0	0	0	99.8004	0	1	0
11	110092	2016	1	1	0	2	1	1	0	0	0	0	0	0	2	50	50	0	100	50	50	0	0	0	0	0	0	6147	32.5362	3319	2828	1202	1523	1360	1002	1060	8301	30.1296	35.3607	83.1947	65.6599	0	0	0	1	0
11	110094	2014	3	2	2	3	1	2	2	0	0	2	2	0	5	60	40	40	60	20	40	40	0	0	40	40	0	11452	43.6605	6184	5268	2361	2855	2519	1797	1920	15854	48.5123	37.9651	42.3549	70.0525	79.3966	0	0	1	0
11	110094	2015	4	2	0	6	1	1	3	0	1	2	1	0	6	66.6667	33.3333	0	100	16.6667	16.6667	50	0	16.6667	33.3333	16.6667	0	11452	52.3926	6184	5268	2361	2855	2519	1797	1920	15854	64.6831	37.9651	42.3549	35.0263	119.095	0	52.0833	1	0
11	110094	2016	3	3	2	3	0	0	2	0	4	6	0	0	6	50	50	33.3333	50	0	0	33.3333	0	66.6667	100	0	0	11452	52.3926	6184	5268	2361	2855	2519	1797	1920	15854	48.5123	56.9476	0	0	79.3966	0	208.333	1	0
11	110094	2017	4	7	3	8	0	0	2	4	5	6	1	0	11	36.3636	63.6364	27.2727	72.7273	0	0	18.1818	36.3636	45.4545	54.5455	9.09091	0	11452	96.0531	6184	5268	2361	2855	2519	1797	1920	15854	64.6831	132.878	0	0	79.3966	222.593	260.417	1	0
11	110100	2016	1	1	0	2	0	0	1	1	0	1	0	1	2	50	50	0	100	0	0	50	50	0	50	0	50	8015	24.9532	4219	3796	1554	1769	1537	1330	1825	10512	23.7023	26.3435	0	0	65.0618	75.188	0	1	0
11	110100	2017	1	0	0	1	0	0	1	0	0	1	0	0	1	100	0	0	100	0	0	100	0	0	100	0	0	8015	12.4766	4219	3796	1554	1769	1537	1330	1825	10512	23.7023	0	0	0	65.0618	0	0	1	0
11	110110	2015	0	1	1	0	0	0	0	1	0	1	0	0	1	0	100	100	0	0	0	0	100	0	100	0	0	6292	15.8932	3356	2936	1302	1347	1271	985	1387	8566	0	34.0599	0	0	0	101.523	0	1	0
11	110110	2016	0	1	0	1	0	1	0	0	0	1	0	0	1	0	100	0	100	0	100	0	0	0	100	0	0	6292	15.8932	3356	2936	1302	1347	1271	985	1387	8566	0	34.0599	0	74.239	0	0	0	1	0
11	110110	2017	0	1	0	1	0	0	0	1	0	1	0	0	1	0	100	0	100	0	0	0	100	0	100	0	0	6292	15.8932	3356	2936	1302	1347	1271	985	1387	8566	0	34.0599	0	0	0	101.523	0	1	0
11	110120	2011	0	1	0	1	0	1	0	0	0	0	0	0	1	0	100	0	100	0	100	0	0	0	0	0	0	7868	12.7097	4034	3834	1580	1704	1616	1270	1698	10352	0	26.0824	0	58.6854	0	0	0	1	1
11	110120	2012	0	1	0	0	0	0	1	0	0	0	0	0	1	0	100	0	0	0	0	100	0	0	0	0	0	7868	12.7097	4034	3834	1580	1704	1616	1270	1698	10352	0	26.0824	0	0	61.8812	0	0	1	1
11	110120	2013	1	0	0	1	0	1	0	0	0	0	0	0	1	100	0	0	100	0	100	0	0	0	0	0	0	7868	12.7097	4034	3834	1580	1704	1616	1270	1698	10352	24.7893	0	0	58.6854	0	0	0	1	1
11	110120	2015	1	2	0	3	0	1	0	2	0	0	0	0	3	33.3333	66.6667	0	100	0	33.3333	0	66.6667	0	0	0	0	7868	38.1291	4034	3834	1580	1704	1616	1270	1698	10352	24.7893	52.1648	0	58.6854	0	157.48	0	1	1
11	110120	2016	1	0	0	1	0	1	0	0	0	0	1	0	1	100	0	0	100	0	100	0	0	0	0	100	0	7868	12.7097	4034	3834	1580	1704	1616	1270	1698	10352	24.7893	0	0	58.6854	0	0	0	1	1
11	110120	2017	1	0	0	1	0	0	1	0	0	0	0	0	1	100	0	0	100	0	0	100	0	0	0	0	0	7868	12.7097	4034	3834	1580	1704	1616	1270	1698	10352	24.7893	0	0	0	61.8812	0	0	1	1
11	110130	2015	0	1	0	1	1	0	0	0	0	0	1	0	1	0	100	0	100	100	0	0	0	0	0	100	0	9066	11.0302	4661	4405	1748	2019	1812	1353	2134	11878	0	22.7015	57.2082	0	0	0	0	1	0
11	110130	2016	1	0	0	1	0	1	0	0	0	0	0	0	1	100	0	0	100	0	100	0	0	0	0	0	0	9066	11.0302	4661	4405	1748	2019	1812	1353	2134	11878	21.4546	0	0	49.5295	0	0	0	1	0
11	110140	2012	2	0	1	1	0	0	0	1	1	1	1	0	2	100	0	50	50	0	0	0	50	50	50	50	0	10474	19.0949	5521	4953	2030	2341	2147	1636	2320	14091	36.2253	0	0	0	0	61.1247	43.1034	1	0
11	110140	2014	1	3	1	3	0	1	1	2	0	2	1	0	4	25	75	25	75	0	25	25	50	0	50	25	0	10474	38.1898	5521	4953	2030	2341	2147	1636	2320	14091	18.1127	60.5694	0	42.7168	46.5766	122.249	0	1	0
11	110140	2015	2	4	2	3	0	2	1	1	2	2	0	0	6	33.3333	66.6667	33.3333	50	0	33.3333	16.6667	16.6667	33.3333	33.3333	0	0	10474	57.2847	5521	4953	2030	2341	2147	1636	2320	14091	36.2253	80.7591	0	85.4336	46.5766	61.1247	86.2069	1	0
11	110140	2016	5	1	1	5	0	1	0	0	5	2	1	0	6	83.3333	16.6667	16.6667	83.3333	0	16.6667	0	0	83.3333	33.3333	16.6667	0	10474	57.2847	5521	4953	2030	2341	2147	1636	2320	14091	90.5633	20.1898	0	42.7168	0	0	215.517	1	0
11	110140	2017	2	5	1	6	0	1	2	3	1	2	2	0	7	28.5714	71.4286	14.2857	85.7143	0	14.2857	28.5714	42.8571	14.2857	28.5714	28.5714	0	10474	66.8322	5521	4953	2030	2341	2147	1636	2320	14091	36.2253	100.949	0	42.7168	93.1532	183.374	43.1034	1	0
11	110143	2016	4	3	0	7	1	0	0	2	4	4	1	0	7	57.1429	42.8571	0	100	14.2857	0	0	28.5714	57.1429	57.1429	14.2857	0	5737	122.015	3041	2696	1232	1216	1161	902	1226	7493	131.536	111.276	81.1688	0	0	221.729	326.264	1	0
11	110145	2014	1	1	2	0	0	1	0	0	1	2	0	0	2	50	50	100	0	0	50	0	0	50	100	0	0	3627	55.142	1978	1649	723	869	690	615	730	4810	50.5561	60.6428	0	115.075	0	0	136.986	1	0
11	110145	2016	2	3	0	3	1	0	0	4	0	4	0	0	5	40	60	0	60	20	0	0	80	0	80	0	0	3627	137.855	1978	1649	723	869	690	615	730	4810	101.112	181.928	138.313	0	0	650.407	0	1	0
11	110145	2017	1	0	1	0	0	0	1	0	0	1	0	0	1	100	0	100	0	0	0	100	0	0	100	0	0	3627	27.571	1978	1649	723	869	690	615	730	4810	50.5561	0	0	0	144.928	0	0	1	0
11	110146	2012	1	0	0	1	0	1	0	0	0	1	0	0	1	100	0	0	100	0	100	0	0	0	100	0	0	1711	58.4454	906	805	326	353	375	285	372	2315	110.375	0	0	283.286	0	0	0	1	0
11	110146	2014	1	0	1	0	0	0	0	1	0	0	1	0	1	100	0	100	0	0	0	0	100	0	0	100	0	1711	58.4454	906	805	326	353	375	285	372	2315	110.375	0	0	0	0	350.877	0	1	0
11	110147	2013	1	0	0	0	0	0	0	1	0	0	0	0	1	100	0	0	0	0	0	0	100	0	0	0	0	2724	36.7107	1442	1282	478	554	529	475	688	3524	69.3481	0	0	0	0	210.526	0	1	0
11	110147	2014	0	1	1	0	0	0	0	0	1	0	0	1	1	0	100	100	0	0	0	0	0	100	0	0	100	2724	36.7107	1442	1282	478	554	529	475	688	3524	0	78.0031	0	0	0	0	145.349	1	0
11	110147	2015	1	1	1	1	0	0	0	0	2	2	0	0	2	50	50	50	50	0	0	0	0	100	100	0	0	2724	73.4214	1442	1282	478	554	529	475	688	3524	69.3481	78.0031	0	0	0	0	290.698	1	0
11	110147	2016	1	1	0	2	0	0	0	2	0	2	0	0	2	50	50	0	100	0	0	0	100	0	100	0	0	2724	73.4214	1442	1282	478	554	529	475	688	3524	69.3481	78.0031	0	0	0	421.053	0	1	0
11	110148	2015	1	1	0	2	0	0	0	0	2	0	0	0	2	50	50	0	100	0	0	0	0	100	0	0	0	4751	42.0964	2462	2289	795	954	954	807	1241	6018	40.6174	43.6872	0	0	0	0	161.16	1	0
11	110148	2016	0	2	0	2	0	1	1	0	0	0	1	0	2	0	100	0	100	0	50	50	0	0	0	50	0	4751	42.0964	2462	2289	795	954	954	807	1241	6018	0	87.3744	0	104.822	104.822	0	0	1	0
11	110148	2017	0	3	0	3	0	1	0	0	2	3	0	0	3	0	100	0	100	0	33.3333	0	0	66.6667	100	0	0	4751	63.1446	2462	2289	795	954	954	807	1241	6018	0	131.062	0	104.822	0	0	161.16	1	0
11	110149	2013	0	1	1	0	1	0	0	0	0	0	0	0	1	0	100	100	0	100	0	0	0	0	0	0	0	11895	8.40689	6263	5632	2419	2847	2558	1834	2237	16035	0	17.7557	41.3394	0	0	0	0	1	0
11	110149	2014	1	1	0	2	0	0	2	0	0	1	0	0	2	50	50	0	100	0	0	100	0	0	50	0	0	11895	16.8138	6263	5632	2419	2847	2558	1834	2237	16035	15.9668	17.7557	0	0	78.1861	0	0	1	0
11	110149	2015	1	1	0	2	1	0	1	0	0	1	0	0	2	50	50	0	100	50	0	50	0	0	50	0	0	11895	16.8138	6263	5632	2419	2847	2558	1834	2237	16035	15.9668	17.7557	41.3394	0	39.093	0	0	1	0
11	110149	2016	2	4	1	5	0	3	2	1	0	1	2	0	6	33.3333	66.6667	16.6667	83.3333	0	50	33.3333	16.6667	0	16.6667	33.3333	0	11895	50.4414	6263	5632	2419	2847	2558	1834	2237	16035	31.9336	71.0227	0	105.374	78.1861	54.5256	0	1	0
11	110149	2017	6	6	4	7	0	3	3	2	4	5	6	1	12	50	50	33.3333	58.3333	0	25	25	16.6667	33.3333	41.6667	50	8.33333	11895	100.883	6263	5632	2419	2847	2558	1834	2237	16035	95.8007	106.534	0	105.374	117.279	109.051	178.811	1	0
11	110150	2013	1	0	0	1	0	1	0	0	0	1	0	0	1	100	0	0	100	0	100	0	0	0	100	0	0	8755	11.422	4621	4134	1817	1964	1784	1434	1756	11629	21.6403	0	0	50.9165	0	0	0	1	0
11	110150	2016	0	1	0	1	0	0	1	0	0	0	0	0	1	0	100	0	100	0	0	100	0	0	0	0	0	8755	11.422	4621	4134	1817	1964	1784	1434	1756	11629	0	24.1896	0	0	56.0538	0	0	1	0
11	110155	2016	0	1	0	1	0	1	0	0	0	0	1	0	1	0	100	0	100	0	100	0	0	0	0	100	0	3845	26.0078	2022	1823	715	839	693	664	934	4888	0	54.8546	0	119.19	0	0	0	1	0
11	110160	2013	1	0	1	0	0	1	0	0	0	0	0	0	1	100	0	100	0	0	100	0	0	0	0	0	0	8093	12.3564	4348	3745	1545	1706	1654	1307	1881	10649	22.9991	0	0	58.6166	0	0	0	1	0
11	110160	2017	0	1	0	0	0	1	0	0	0	0	0	0	1	0	100	0	0	0	100	0	0	0	0	0	0	8093	12.3564	4348	3745	1545	1706	1654	1307	1881	10649	0	26.7023	0	58.6166	0	0	0	1	0
11	110170	2013	1	0	0	1	0	0	1	0	0	0	0	1	1	100	0	0	100	0	0	100	0	0	0	0	100	10066	9.93443	5211	4855	1868	2290	1948	1507	2453	12974	19.1902	0	0	0	51.3347	0	0	1	0
11	110170	2015	0	1	1	0	1	0	0	0	0	0	1	0	1	0	100	100	0	100	0	0	0	0	0	100	0	10066	9.93443	5211	4855	1868	2290	1948	1507	2453	12974	0	20.5973	53.5332	0	0	0	0	1	0
11	110170	2017	4	0	1	3	0	3	0	0	1	3	1	0	4	100	0	25	75	0	75	0	0	25	75	25	0	10066	39.7377	5211	4855	1868	2290	1948	1507	2453	12974	76.7607	0	0	131.004	0	0	40.7664	1	0
11	110175	2013	1	1	1	1	0	1	1	0	0	2	0	0	2	50	50	50	50	0	50	50	0	0	100	0	0	7050	28.3688	3766	3284	1362	1539	1386	1136	1627	9384	26.5534	30.4507	0	64.9773	72.1501	0	0	1	0
11	110175	2014	1	0	0	1	0	0	0	0	1	1	0	0	1	100	0	0	100	0	0	0	0	100	100	0	0	7050	14.1844	3766	3284	1362	1539	1386	1136	1627	9384	26.5534	0	0	0	0	0	61.4628	1	0
11	110175	2016	1	0	1	0	0	1	0	0	0	1	0	0	1	100	0	100	0	0	100	0	0	0	100	0	0	7050	14.1844	3766	3284	1362	1539	1386	1136	1627	9384	26.5534	0	0	64.9773	0	0	0	1	0
12	120001	2013	0	1	1	0	0	1	0	0	0	1	0	0	1	0	100	100	0	0	100	0	0	0	100	0	0	8906	11.2284	4717	4189	1971	2054	1801	1328	1752	12538	0	23.872	0	48.6855	0	0	0	1	0
12	120001	2015	3	0	0	3	1	1	0	1	0	2	0	0	3	100	0	0	100	33.3333	33.3333	0	33.3333	0	66.6667	0	0	8906	33.6852	4717	4189	1971	2054	1801	1328	1752	12538	63.5997	0	50.7357	48.6855	0	75.3012	0	1	0
12	120001	2016	4	9	0	12	1	5	1	1	5	4	3	1	13	30.7692	69.2308	0	92.3077	7.69231	38.4615	7.69231	7.69231	38.4615	30.7692	23.0769	7.69231	8906	145.969	4717	4189	1971	2054	1801	1328	1752	12538	84.7997	214.848	50.7357	243.427	55.5247	75.3012	285.388	1	0
12	120001	2017	1	0	1	0	1	0	0	0	0	0	0	0	1	100	0	100	0	100	0	0	0	0	0	0	0	8906	11.2284	4717	4189	1971	2054	1801	1328	1752	12538	21.1999	0	50.7357	0	0	0	0	1	0
12	120005	2014	0	1	0	0	0	0	0	0	1	1	0	0	1	0	100	0	0	0	0	0	0	100	100	0	0	4143	24.1371	2139	2004	910	1098	836	547	752	6072	0	49.9002	0	0	0	0	132.979	1	0
12	120005	2017	2	1	1	2	0	1	1	1	0	1	1	0	3	66.6667	33.3333	33.3333	66.6667	0	33.3333	33.3333	33.3333	0	33.3333	33.3333	0	4143	72.4113	2139	2004	910	1098	836	547	752	6072	93.5016	49.9002	0	91.0747	119.617	182.815	0	1	0
12	120010	2012	1	1	0	2	0	0	1	0	1	1	0	0	2	50	50	0	100	0	0	50	0	50	50	0	0	15544	12.8667	8011	7533	3236	3790	3211	2264	3043	21398	12.4828	13.2749	0	0	31.1429	0	32.8623	2	0
12	120010	2013	1	0	0	1	0	1	0	0	0	0	1	0	1	100	0	0	100	0	100	0	0	0	0	100	0	15544	6.43335	8011	7533	3236	3790	3211	2264	3043	21398	12.4828	0	0	26.3852	0	0	0	2	0
12	120010	2015	1	2	1	2	0	1	1	0	1	0	0	2	3	33.3333	66.6667	33.3333	66.6667	0	33.3333	33.3333	0	33.3333	0	0	66.6667	15544	19.3001	8011	7533	3236	3790	3211	2264	3043	21398	12.4828	26.5498	0	26.3852	31.1429	0	32.8623	2	0
12	120010	2016	2	1	0	3	0	2	0	1	0	1	1	0	3	66.6667	33.3333	0	100	0	66.6667	0	33.3333	0	33.3333	33.3333	0	15544	19.3001	8011	7533	3236	3790	3211	2264	3043	21398	24.9657	13.2749	0	52.7704	0	44.1696	0	2	0
12	120010	2017	15	11	3	22	8	7	4	1	6	9	9	1	26	57.6923	42.3077	11.5385	84.6154	30.7692	26.9231	15.3846	3.84615	23.0769	34.6154	34.6154	3.84615	15544	167.267	8011	7533	3236	3790	3211	2264	3043	21398	187.243	146.024	247.219	184.697	124.572	44.1696	197.174	2	0
12	120013	2015	5	2	1	6	3	2	1	0	1	2	2	0	7	71.4286	28.5714	14.2857	85.7143	42.8571	28.5714	14.2857	0	14.2857	28.5714	28.5714	0	5968	117.292	3222	2746	1249	1405	1223	811	1280	8471	155.183	72.8332	240.192	142.349	81.7661	0	78.125	1	0
12	120013	2016	2	8	1	9	2	2	3	1	2	6	1	2	10	20	80	10	90	20	20	30	10	20	60	10	20	5968	167.56	3222	2746	1249	1405	1223	811	1280	8471	62.0732	291.333	160.128	142.349	245.298	123.305	156.25	1	0
12	120013	2017	1	3	0	4	2	1	1	0	0	4	0	0	4	25	75	0	100	50	25	25	0	0	100	0	0	5968	67.0241	3222	2746	1249	1405	1223	811	1280	8471	31.0366	109.25	160.128	71.1744	81.7661	0	0	1	0
12	120017	2014	0	1	0	1	0	0	1	0	0	0	0	0	1	0	100	0	100	0	0	100	0	0	0	0	0	6076	16.4582	3224	2852	1371	1294	1217	947	1247	8798	0	35.0631	0	0	82.1693	0	0	1	0
12	120020	2014	3	0	1	2	0	2	0	0	1	0	2	0	3	100	0	33.3333	66.6667	0	66.6667	0	0	33.3333	0	66.6667	0	54264	5.52853	26908	27356	12600	14943	10842	6460	9419	78507	11.1491	0	0	13.3842	0	0	10.6168	3	0
12	120020	2015	1	3	0	4	0	3	0	1	0	1	2	0	4	25	75	0	100	0	75	0	25	0	25	50	0	54264	7.37137	26908	27356	12600	14943	10842	6460	9419	78507	3.71637	10.9665	0	20.0763	0	15.4799	0	3	0
12	120020	2016	17	15	0	26	7	10	7	4	4	10	6	1	32	53.125	46.875	0	81.25	21.875	31.25	21.875	12.5	12.5	31.25	18.75	3.125	54264	58.971	26908	27356	12600	14943	10842	6460	9419	78507	63.1782	54.8326	55.5556	66.921	64.5637	61.9195	42.4674	3	0
12	120020	2017	27	21	3	39	8	15	12	8	5	7	8	3	48	56.25	43.75	6.25	81.25	16.6667	31.25	25	16.6667	10.4167	14.5833	16.6667	6.25	54264	88.4564	26908	27356	12600	14943	10842	6460	9419	78507	100.342	76.7656	63.4921	100.381	110.681	123.839	53.0842	3	0
12	120025	2015	0	2	0	2	0	1	1	0	0	1	0	0	2	0	100	0	100	0	50	50	0	0	50	0	0	10981	18.2133	5550	5431	2281	2733	2222	1621	2124	15100	0	36.8256	0	36.5898	45.0045	0	0	1	0
12	120025	2016	1	3	0	4	1	2	1	0	0	2	1	1	4	25	75	0	100	25	50	25	0	0	50	25	25	10981	36.4266	5550	5431	2281	2733	2222	1621	2124	15100	18.018	55.2384	43.8404	73.1797	45.0045	0	0	1	0
12	120025	2017	17	13	1	29	3	16	6	4	1	17	8	0	30	56.6667	43.3333	3.33333	96.6667	10	53.3333	20	13.3333	3.33333	56.6667	26.6667	0	10981	273.199	5550	5431	2281	2733	2222	1621	2124	15100	306.306	239.367	131.521	585.437	270.027	246.761	47.081	1	0
12	120030	2013	0	4	1	3	0	2	1	1	0	1	2	0	4	0	100	25	75	0	50	25	25	0	25	50	0	20650	19.3705	10719	9931	5178	5610	3900	2605	3357	32412	0	40.2779	0	35.6506	25.641	38.3877	0	2	0
12	120030	2014	2	6	1	7	2	1	2	0	3	0	2	0	8	25	75	12.5	87.5	25	12.5	25	0	37.5	0	25	0	20650	38.7409	10719	9931	5178	5610	3900	2605	3357	32412	18.6585	60.4169	38.625	17.8253	51.2821	0	89.3655	2	0
12	120030	2015	1	1	1	1	1	0	0	0	1	0	1	0	2	50	50	50	50	50	0	0	0	50	0	50	0	20650	9.68523	10719	9931	5178	5610	3900	2605	3357	32412	9.32923	10.0695	19.3125	0	0	0	29.7885	2	0
12	120032	2013	0	1	0	1	0	1	0	0	0	1	0	0	1	0	100	0	100	0	100	0	0	0	100	0	0	3692	27.0856	1961	1731	1097	1092	717	392	394	6577	0	57.7701	0	91.5751	0	0	0	1	0
12	120033	2012	1	0	0	0	1	0	0	0	0	0	0	0	1	100	0	0	0	100	0	0	0	0	0	0	0	10099	9.90197	5198	4901	2442	2757	1977	1164	1759	15206	19.2382	0	40.95	0	0	0	0	1	1
12	120033	2013	3	0	1	2	1	1	1	0	0	0	0	1	3	100	0	33.3333	66.6667	33.3333	33.3333	33.3333	0	0	0	0	33.3333	10099	29.7059	5198	4901	2442	2757	1977	1164	1759	15206	57.7145	0	40.95	36.2713	50.5817	0	0	1	1
12	120033	2014	7	2	1	7	0	6	3	0	0	1	2	1	9	77.7778	22.2222	11.1111	77.7778	0	66.6667	33.3333	0	0	11.1111	22.2222	11.1111	10099	89.1177	5198	4901	2442	2757	1977	1164	1759	15206	134.667	40.808	0	217.628	151.745	0	0	1	1
12	120033	2015	3	2	0	4	2	0	2	1	0	1	1	0	5	60	40	0	80	40	0	40	20	0	20	20	0	10099	49.5099	5198	4901	2442	2757	1977	1164	1759	15206	57.7145	40.808	81.9001	0	101.163	85.9107	0	1	1
12	120033	2016	16	10	0	22	6	4	10	4	2	7	4	0	26	61.5385	38.4615	0	84.6154	23.0769	15.3846	38.4615	15.3846	7.69231	26.9231	15.3846	0	10099	257.451	5198	4901	2442	2757	1977	1164	1759	15206	307.811	204.04	245.7	145.085	505.817	343.643	113.701	1	1
12	120033	2017	3	4	1	6	3	2	0	1	1	3	2	0	7	42.8571	57.1429	14.2857	85.7143	42.8571	28.5714	0	14.2857	14.2857	42.8571	28.5714	0	10099	69.3138	5198	4901	2442	2757	1977	1164	1759	15206	57.7145	81.616	122.85	72.5426	0	85.9107	56.8505	1	1
12	120034	2013	2	2	1	0	0	1	3	0	0	3	1	0	4	50	50	25	0	0	25	75	0	0	75	25	0	5201	76.9083	2785	2416	1297	1367	1027	626	884	7981	71.8133	82.7815	0	73.1529	292.113	0	0	1	0
12	120034	2014	2	5	1	3	0	4	2	1	0	7	0	0	7	28.5714	71.4286	14.2857	42.8571	0	57.1429	28.5714	14.2857	0	100	0	0	5201	134.59	2785	2416	1297	1367	1027	626	884	7981	71.8133	206.954	0	292.612	194.742	159.744	0	1	0
12	120034	2015	1	1	1	1	0	1	1	0	0	1	1	0	2	50	50	50	50	0	50	50	0	0	50	50	0	5201	38.4541	2785	2416	1297	1367	1027	626	884	7981	35.9066	41.3907	0	73.1529	97.371	0	0	1	0
12	120034	2016	7	7	2	6	2	6	2	3	1	12	2	0	14	50	50	14.2857	42.8571	14.2857	42.8571	14.2857	21.4286	7.14286	85.7143	14.2857	0	5201	269.179	2785	2416	1297	1367	1027	626	884	7981	251.346	289.735	154.202	438.917	194.742	479.233	113.122	1	0
12	120034	2017	16	11	0	5	2	10	13	2	0	23	2	0	27	59.2593	40.7407	0	18.5185	7.40741	37.037	48.1481	7.40741	0	85.1852	7.40741	0	5201	519.131	2785	2416	1297	1367	1027	626	884	7981	574.506	455.298	154.202	731.529	1265.82	319.489	0	1	0
12	120035	2014	2	0	0	2	0	2	0	0	0	1	0	0	2	100	0	0	100	0	100	0	0	0	50	0	0	8345	23.9664	4446	3899	2571	2440	1493	857	984	14227	44.9843	0	0	81.9672	0	0	0	1	0
12	120035	2015	2	3	0	5	3	1	1	0	0	2	3	0	5	40	60	0	100	60	20	20	0	0	40	60	0	8345	59.9161	4446	3899	2571	2440	1493	857	984	14227	44.9843	76.9428	116.686	40.9836	66.9792	0	0	1	0
12	120035	2016	0	2	0	0	0	2	0	0	0	1	0	0	2	0	100	0	0	0	100	0	0	0	50	0	0	8345	23.9664	4446	3899	2571	2440	1493	857	984	14227	0	51.2952	0	81.9672	0	0	0	1	0
12	120038	2013	1	1	0	2	0	0	1	0	1	1	0	0	2	50	50	0	100	0	0	50	0	50	50	0	0	12097	16.533	6416	5681	2610	2745	2341	1801	2600	17209	15.586	17.6025	0	0	42.7168	0	38.4615	1	0
12	120038	2014	1	2	0	3	0	2	1	0	0	0	0	0	3	33.3333	66.6667	0	100	0	66.6667	33.3333	0	0	0	0	0	12097	24.7995	6416	5681	2610	2745	2341	1801	2600	17209	15.586	35.2051	0	72.8597	42.7168	0	0	1	0
12	120038	2015	3	1	1	3	0	2	0	1	1	2	0	0	4	75	25	25	75	0	50	0	25	25	50	0	0	12097	33.066	6416	5681	2610	2745	2341	1801	2600	17209	46.7581	17.6025	0	72.8597	0	55.5247	38.4615	1	0
12	120038	2016	3	0	1	2	1	0	0	0	2	2	0	0	3	100	0	33.3333	66.6667	33.3333	0	0	0	66.6667	66.6667	0	0	12097	24.7995	6416	5681	2610	2745	2341	1801	2600	17209	46.7581	0	38.3142	0	0	0	76.9231	1	0
12	120038	2017	5	5	2	8	2	1	2	0	5	3	1	0	10	50	50	20	80	20	10	20	0	50	30	10	0	12097	82.6651	6416	5681	2610	2745	2341	1801	2600	17209	77.9302	88.0127	76.6284	36.4299	85.4336	0	192.308	1	0
12	120039	2015	1	0	0	0	0	1	0	0	0	1	0	0	1	100	0	0	0	0	100	0	0	0	100	0	0	5171	19.3386	2768	2403	1448	1452	1029	558	684	9176	36.1272	0	0	68.8705	0	0	0	1	0
12	120039	2016	1	0	0	0	0	0	0	0	1	0	0	1	1	100	0	0	0	0	0	0	0	100	0	0	100	5171	19.3386	2768	2403	1448	1452	1029	558	684	9176	36.1272	0	0	0	0	0	146.199	1	0
12	120039	2017	2	1	1	1	0	0	2	0	1	2	0	1	3	66.6667	33.3333	33.3333	33.3333	0	0	66.6667	0	33.3333	66.6667	0	33.3333	5171	58.0159	2768	2403	1448	1452	1029	558	684	9176	72.2543	41.6146	0	0	194.363	0	146.199	1	0
12	120040	2011	3	4	1	4	0	1	1	3	2	3	1	1	7	42.8571	57.1429	14.2857	57.1429	0	14.2857	14.2857	42.8571	28.5714	42.8571	14.2857	14.2857	252061	2.77711	121009	131052	48022	67770	54212	36973	45084	336038	2.47915	3.05222	0	1.47558	1.84461	8.11403	4.43616	4	0
12	120040	2014	0	1	0	1	0	1	0	0	0	0	0	1	1	0	100	0	100	0	100	0	0	0	0	0	100	252061	0.396729	121009	131052	48022	67770	54212	36973	45084	336038	0	0.763056	0	1.47558	0	0	0	4	0
12	120040	2015	1	1	0	2	0	0	0	1	1	1	0	0	2	50	50	0	100	0	0	0	50	50	50	0	0	252061	0.793459	121009	131052	48022	67770	54212	36973	45084	336038	0.826385	0.763056	0	0	0	2.70468	2.21808	4	0
12	120040	2016	0	1	0	1	0	1	0	0	0	1	0	0	1	0	100	0	100	0	100	0	0	0	100	0	0	252061	0.396729	121009	131052	48022	67770	54212	36973	45084	336038	0	0.763056	0	1.47558	0	0	0	4	0
12	120040	2017	1	0	0	1	0	0	1	0	0	0	1	0	1	100	0	0	100	0	0	100	0	0	0	100	0	252061	0.396729	121009	131052	48022	67770	54212	36973	45084	336038	0.826385	0	0	0	1.84461	0	0	4	0
12	120042	2012	1	0	0	1	0	0	0	1	0	0	0	0	1	100	0	0	100	0	0	0	100	0	0	0	0	8994	11.1185	4729	4265	2335	2435	1822	1043	1359	14389	21.1461	0	0	0	0	95.8773	0	1	0
12	120042	2013	0	1	0	1	0	0	0	0	1	0	1	0	1	0	100	0	100	0	0	0	0	100	0	100	0	8994	11.1185	4729	4265	2335	2435	1822	1043	1359	14389	0	23.4467	0	0	0	0	73.5835	1	0
12	120042	2014	0	1	0	1	0	1	0	0	0	1	0	0	1	0	100	0	100	0	100	0	0	0	100	0	0	8994	11.1185	4729	4265	2335	2435	1822	1043	1359	14389	0	23.4467	0	41.0678	0	0	0	1	0
12	120042	2016	2	5	2	5	0	2	2	1	2	0	0	2	7	28.5714	71.4286	28.5714	71.4286	0	28.5714	28.5714	14.2857	28.5714	0	0	28.5714	8994	77.8297	4729	4265	2335	2435	1822	1043	1359	14389	42.2922	117.233	0	82.1355	109.769	95.8773	147.167	1	0
12	120042	2017	5	7	1	11	0	6	4	0	2	0	1	2	12	41.6667	58.3333	8.33333	91.6667	0	50	33.3333	0	16.6667	0	8.33333	16.6667	8994	133.422	4729	4265	2335	2435	1822	1043	1359	14389	105.731	164.127	0	246.407	219.539	0	147.167	1	0
12	120043	2014	0	3	0	0	0	0	2	1	0	1	0	0	3	0	100	0	0	0	0	66.6667	33.3333	0	33.3333	0	0	2743	109.369	1430	1313	712	896	547	267	321	4691	0	228.484	0	0	365.631	374.532	0	1	0
12	120045	2015	0	1	0	1	1	0	0	0	0	0	0	0	1	0	100	0	100	100	0	0	0	0	0	0	0	14499	6.89703	7413	7086	2964	3508	2884	2055	3088	20179	0	14.1123	33.7382	0	0	0	0	2	0
12	120045	2016	3	0	0	3	1	1	0	0	1	0	1	0	3	100	0	0	100	33.3333	33.3333	0	0	33.3333	0	33.3333	0	14499	20.6911	7413	7086	2964	3508	2884	2055	3088	20179	40.4694	0	33.7382	28.5063	0	0	32.3834	2	0
12	120045	2017	16	8	1	23	4	8	3	7	2	0	0	2	24	66.6667	33.3333	4.16667	95.8333	16.6667	33.3333	12.5	29.1667	8.33333	0	0	8.33333	14499	165.529	7413	7086	2964	3508	2884	2055	3088	20179	215.837	112.899	134.953	228.05	104.022	340.633	64.7668	2	0
12	120050	2014	2	4	0	6	3	1	1	0	1	3	1	0	6	33.3333	66.6667	0	100	50	16.6667	16.6667	0	16.6667	50	16.6667	0	26625	22.5352	13807	12818	6061	7313	5211	3276	4764	38029	14.4854	31.2061	49.4968	13.6743	19.1902	0	20.9908	2	0
12	120050	2015	8	14	1	21	3	6	5	6	2	14	5	0	22	36.3636	63.6364	4.54545	95.4545	13.6364	27.2727	22.7273	27.2727	9.09091	63.6364	22.7273	0	26625	82.6291	13807	12818	6061	7313	5211	3276	4764	38029	57.9416	109.221	49.4968	82.0457	95.9509	183.15	41.9815	2	0
12	120050	2016	13	8	2	19	2	10	3	3	3	9	4	0	21	61.9048	38.0952	9.52381	90.4762	9.52381	47.619	14.2857	14.2857	14.2857	42.8571	19.0476	0	26625	78.8732	13807	12818	6061	7313	5211	3276	4764	38029	94.1551	62.4122	32.9979	136.743	57.5705	91.5751	62.9723	2	0
12	120050	2017	21	37	3	50	15	18	11	4	10	26	13	1	58	36.2069	63.7931	5.17241	86.2069	25.8621	31.0345	18.9655	6.89655	17.2414	44.8276	22.4138	1.72414	26625	217.84	13807	12818	6061	7313	5211	3276	4764	38029	152.097	288.657	247.484	246.137	211.092	122.1	209.908	2	0
12	120060	2012	0	1	0	1	0	1	0	0	0	0	0	0	1	0	100	0	100	0	100	0	0	0	0	0	0	22362	4.47187	11589	10773	5866	5997	4069	2710	3720	35590	0	9.28247	0	16.675	0	0	0	2	0
12	120060	2013	5	2	1	6	1	1	5	0	0	5	1	0	7	71.4286	28.5714	14.2857	85.7143	14.2857	14.2857	71.4286	0	0	71.4286	14.2857	0	22362	31.3031	11589	10773	5866	5997	4069	2710	3720	35590	43.1444	18.5649	17.0474	16.675	122.88	0	0	2	0
12	120060	2015	12	10	0	5	3	2	12	3	2	14	6	2	22	54.5455	45.4545	0	22.7273	13.6364	9.09091	54.5455	13.6364	9.09091	63.6364	27.2727	9.09091	22362	98.3812	11589	10773	5866	5997	4069	2710	3720	35590	103.546	92.8247	51.1422	33.35	294.913	110.701	53.7634	2	0
12	120060	2016	3	3	1	2	1	2	3	0	0	4	0	2	6	50	50	16.6667	33.3333	16.6667	33.3333	50	0	0	66.6667	0	33.3333	22362	26.8312	11589	10773	5866	5997	4069	2710	3720	35590	25.8866	27.8474	17.0474	33.35	73.7282	0	0	2	0
12	120060	2017	29	30	6	51	16	24	11	4	4	19	26	3	59	49.1525	50.8475	10.1695	86.4407	27.1186	40.678	18.6441	6.77966	6.77966	32.2034	44.0678	5.08475	22362	263.84	11589	10773	5866	5997	4069	2710	3720	35590	250.237	278.474	272.758	400.2	270.337	147.601	107.527	2	0
12	120070	2014	1	1	1	1	0	2	0	0	0	0	2	0	2	50	50	50	50	0	100	0	0	0	0	100	0	11492	17.4034	6011	5481	2522	2743	2227	1575	2425	16091	16.6362	18.2448	0	72.9129	0	0	0	1	0
12	120070	2015	0	1	0	1	0	0	1	0	0	0	1	0	1	0	100	0	100	0	0	100	0	0	0	100	0	11492	8.70171	6011	5481	2522	2743	2227	1575	2425	16091	0	18.2448	0	0	44.9035	0	0	1	0
12	120070	2016	1	0	0	1	1	0	0	0	0	1	0	0	1	100	0	0	100	100	0	0	0	0	100	0	0	11492	8.70171	6011	5481	2522	2743	2227	1575	2425	16091	16.6362	0	39.6511	0	0	0	0	1	0
12	120080	2013	1	1	0	2	0	1	1	0	0	2	0	0	2	50	50	0	100	0	50	50	0	0	100	0	0	10444	19.1498	5495	4949	2268	2311	2074	1529	2262	14880	18.1984	20.2061	0	43.2713	48.216	0	0	1	0
12	120080	2014	0	1	0	1	0	0	0	0	1	1	0	0	1	0	100	0	100	0	0	0	0	100	100	0	0	10444	9.57488	5495	4949	2268	2311	2074	1529	2262	14880	0	20.2061	0	0	0	0	44.2087	1	0
12	120080	2015	0	1	0	1	1	0	0	0	0	0	0	0	1	0	100	0	100	100	0	0	0	0	0	0	0	10444	9.57488	5495	4949	2268	2311	2074	1529	2262	14880	0	20.2061	44.0917	0	0	0	0	1	0
12	120080	2017	4	9	2	11	3	2	2	4	2	7	2	0	13	30.7692	69.2308	15.3846	84.6154	23.0769	15.3846	15.3846	30.7692	15.3846	53.8462	15.3846	0	10444	124.473	5495	4949	2268	2311	2074	1529	2262	14880	72.7934	181.855	132.275	86.5426	96.432	261.609	88.4173	1	0
13	130002	2013	1	2	0	1	0	1	2	0	0	1	0	0	3	33.3333	66.6667	0	33.3333	0	33.3333	66.6667	0	0	33.3333	0	0	8533	35.1576	4575	3958	2338	2312	1592	984	1307	14088	21.8579	50.5306	0	43.2526	125.628	0	0	1	0
13	130002	2014	2	2	0	1	0	2	2	0	0	0	2	0	4	50	50	0	25	0	50	50	0	0	0	50	0	8533	46.8768	4575	3958	2338	2312	1592	984	1307	14088	43.7158	50.5306	0	86.5052	125.628	0	0	1	0
13	130002	2015	1	2	0	2	0	1	2	0	0	1	1	0	3	33.3333	66.6667	0	66.6667	0	33.3333	66.6667	0	0	33.3333	33.3333	0	8533	35.1576	4575	3958	2338	2312	1592	984	1307	14088	21.8579	50.5306	0	43.2526	125.628	0	0	1	0
13	130002	2016	6	5	1	5	0	4	2	2	3	3	3	0	11	54.5455	45.4545	9.09091	45.4545	0	36.3636	18.1818	18.1818	27.2727	27.2727	27.2727	0	8533	128.911	4575	3958	2338	2312	1592	984	1307	14088	131.148	126.326	0	173.01	125.628	203.252	229.533	1	0
13	130002	2017	6	3	1	6	2	1	2	1	3	6	0	0	9	66.6667	33.3333	11.1111	66.6667	22.2222	11.1111	22.2222	11.1111	33.3333	66.6667	0	0	8533	105.473	4575	3958	2338	2312	1592	984	1307	14088	131.148	75.7959	85.5432	43.2526	125.628	101.626	229.533	1	0
13	130006	2012	0	1	0	0	0	0	1	0	0	1	0	0	1	0	100	0	0	0	0	100	0	0	100	0	0	6223	16.0694	3244	2979	1554	1734	1265	740	930	9467	0	33.5683	0	0	79.0514	0	0	1	1
13	130006	2013	2	0	0	0	0	0	0	0	2	1	0	0	2	100	0	0	0	0	0	0	0	100	50	0	0	6223	32.1388	3244	2979	1554	1734	1265	740	930	9467	61.6523	0	0	0	0	0	215.054	1	1
13	130006	2014	0	2	1	0	0	2	0	0	0	1	1	0	2	0	100	50	0	0	100	0	0	0	50	50	0	6223	32.1388	3244	2979	1554	1734	1265	740	930	9467	0	67.1366	0	115.34	0	0	0	1	1
13	130006	2015	2	0	0	1	2	0	0	0	0	1	0	0	2	100	0	0	50	100	0	0	0	0	50	0	0	6223	32.1388	3244	2979	1554	1734	1265	740	930	9467	61.6523	0	128.7	0	0	0	0	1	1
13	130006	2016	1	2	0	2	0	0	3	0	0	0	2	0	3	33.3333	66.6667	0	66.6667	0	0	100	0	0	0	66.6667	0	6223	48.2083	3244	2979	1554	1734	1265	740	930	9467	30.8261	67.1366	0	0	237.154	0	0	1	1
13	130006	2017	1	0	0	1	0	0	1	0	0	1	0	0	1	100	0	0	100	0	0	100	0	0	100	0	0	6223	16.0694	3244	2979	1554	1734	1265	740	930	9467	30.8261	0	0	0	79.0514	0	0	1	1
13	130008	2017	1	1	0	2	1	1	0	0	0	0	1	0	2	50	50	0	100	50	50	0	0	0	0	50	0	6830	29.2826	3709	3121	1660	1848	1389	857	1076	10214	26.9614	32.041	60.241	54.1126	0	0	0	1	0
13	130010	2013	2	0	0	2	0	2	0	0	0	1	1	0	2	100	0	0	100	0	100	0	0	0	50	50	0	10916	18.3217	5705	5211	2714	2874	2242	1378	1708	16317	35.057	0	0	69.5894	0	0	0	1	0
13	130010	2014	1	2	1	2	1	0	2	0	0	0	1	1	3	33.3333	66.6667	33.3333	66.6667	33.3333	0	66.6667	0	0	0	33.3333	33.3333	10916	27.4826	5705	5211	2714	2874	2242	1378	1708	16317	17.5285	38.3803	36.846	0	89.2061	0	0	1	0
13	130010	2015	1	1	0	2	1	1	0	0	0	1	1	0	2	50	50	0	100	50	50	0	0	0	50	50	0	10916	18.3217	5705	5211	2714	2874	2242	1378	1708	16317	17.5285	19.1902	36.846	34.7947	0	0	0	1	0
13	130010	2016	2	0	1	1	0	2	0	0	0	0	0	0	2	100	0	50	50	0	100	0	0	0	0	0	0	10916	18.3217	5705	5211	2714	2874	2242	1378	1708	16317	35.057	0	0	69.5894	0	0	0	1	0
13	130010	2017	11	12	3	20	0	5	7	6	5	11	4	3	23	47.8261	52.1739	13.0435	86.9565	0	21.7391	30.4348	26.087	21.7391	47.8261	17.3913	13.0435	10916	210.7	5705	5211	2714	2874	2242	1378	1708	16317	192.813	230.282	0	173.974	312.221	435.414	292.74	1	0
13	130014	2011	1	1	1	1	0	0	1	1	0	2	0	0	2	50	50	50	50	0	0	50	50	0	100	0	0	13218	15.1309	7155	6063	2499	3625	2795	2013	2286	18007	13.9762	16.4935	0	0	35.7782	49.6771	0	1	0
13	130014	2014	1	0	0	0	0	0	0	0	1	0	0	0	1	100	0	0	0	0	0	0	0	100	0	0	0	13218	7.56544	7155	6063	2499	3625	2795	2013	2286	18007	13.9762	0	0	0	0	0	43.7445	1	0
13	130014	2016	1	3	0	4	3	0	1	0	0	1	2	0	4	25	75	0	100	75	0	25	0	0	25	50	0	13218	30.2618	7155	6063	2499	3625	2795	2013	2286	18007	13.9762	49.4805	120.048	0	35.7782	0	0	1	0
13	130014	2017	1	0	0	1	0	1	0	0	0	0	1	0	1	100	0	0	100	0	100	0	0	0	0	100	0	13218	7.56544	7155	6063	2499	3625	2795	2013	2286	18007	13.9762	0	0	27.5862	0	0	0	1	0
13	130020	2011	15	10	0	0	0	3	10	7	5	20	0	0	25	60	40	0	0	0	12	40	28	20	80	0	0	9942	251.458	5227	4715	2641	3010	1872	1180	1239	15153	286.971	212.089	0	99.6678	534.188	593.22	403.551	1	1
13	130020	2012	1	3	0	0	0	2	0	2	0	0	0	0	4	25	75	0	0	0	50	0	50	0	0	0	0	9942	40.2334	5227	4715	2641	3010	1872	1180	1239	15153	19.1314	63.6267	0	66.4452	0	169.492	0	1	1
13	130020	2013	16	13	0	2	0	3	7	3	16	26	0	0	29	55.1724	44.8276	0	6.89655	0	10.3448	24.1379	10.3448	55.1724	89.6552	0	0	9942	291.692	5227	4715	2641	3010	1872	1180	1239	15153	306.103	275.716	0	99.6678	373.932	254.237	1291.36	1	1
13	130020	2014	0	1	0	0	0	0	1	0	0	1	0	0	1	0	100	0	0	0	0	100	0	0	100	0	0	9942	10.0583	5227	4715	2641	3010	1872	1180	1239	15153	0	21.2089	0	0	53.4188	0	0	1	1
13	130020	2015	5	3	0	2	1	0	0	2	5	4	1	0	8	62.5	37.5	0	25	12.5	0	0	25	62.5	50	12.5	0	9942	80.4667	5227	4715	2641	3010	1872	1180	1239	15153	95.6572	63.6267	37.8644	0	0	169.492	403.551	1	1
13	130020	2016	22	11	0	25	6	5	7	6	9	14	1	0	33	66.6667	33.3333	0	75.7576	18.1818	15.1515	21.2121	18.1818	27.2727	42.4242	3.0303	0	9942	331.925	5227	4715	2641	3010	1872	1180	1239	15153	420.892	233.298	227.187	166.113	373.932	508.475	726.392	1	1
13	130020	2017	5	2	0	4	0	2	3	1	1	4	1	0	7	71.4286	28.5714	0	57.1429	0	28.5714	42.8571	14.2857	14.2857	57.1429	14.2857	0	9942	70.4084	5227	4715	2641	3010	1872	1180	1239	15153	95.6572	42.4178	0	66.4452	160.256	84.7458	80.7103	1	1
13	130030	2013	1	0	0	0	0	0	0	1	0	0	0	0	1	100	0	0	0	0	0	0	100	0	0	0	0	21083	4.74316	11279	9804	5139	5051	3877	2861	4155	32135	8.86603	0	0	0	0	34.9528	0	2	0
13	130030	2017	14	7	1	18	6	5	3	4	3	12	5	0	21	66.6667	33.3333	4.7619	85.7143	28.5714	23.8095	14.2857	19.0476	14.2857	57.1429	23.8095	0	21083	99.6063	11279	9804	5139	5051	3877	2861	4155	32135	124.124	71.3994	116.754	98.9903	77.3794	139.811	72.2022	2	0
13	130040	2013	3	1	1	2	0	3	0	1	0	3	0	0	4	75	25	25	50	0	75	0	25	0	75	0	0	18355	21.7924	10050	8305	4427	5625	3116	2128	3059	25718	29.8507	12.0409	0	53.3333	0	46.9925	0	2	0
13	130040	2014	2	1	1	1	1	2	0	0	0	1	2	0	3	66.6667	33.3333	33.3333	33.3333	33.3333	66.6667	0	0	0	33.3333	66.6667	0	18355	16.3443	10050	8305	4427	5625	3116	2128	3059	25718	19.9005	12.0409	22.5887	35.5556	0	0	0	2	0
13	130040	2016	5	3	2	4	3	1	4	0	0	4	4	0	8	62.5	37.5	25	50	37.5	12.5	50	0	0	50	50	0	18355	43.5849	10050	8305	4427	5625	3116	2128	3059	25718	49.7512	36.1228	67.766	17.7778	128.37	0	0	2	0
13	130040	2017	0	1	0	1	0	1	0	0	0	0	1	0	1	0	100	0	100	0	100	0	0	0	0	100	0	18355	5.44811	10050	8305	4427	5625	3116	2128	3059	25718	0	12.0409	0	17.7778	0	0	0	2	0
13	130050	2012	0	1	0	1	0	0	1	0	0	1	0	0	1	0	100	0	100	0	0	100	0	0	100	0	0	16925	5.90842	9061	7864	4578	4053	2999	2081	3214	27355	0	12.7162	0	0	33.3444	0	0	2	0
13	130050	2015	3	3	0	5	2	1	0	2	1	3	1	0	6	50	50	0	83.3333	33.3333	16.6667	0	33.3333	16.6667	50	16.6667	0	16925	35.4505	9061	7864	4578	4053	2999	2081	3214	27355	33.1089	38.1485	43.6872	24.6731	0	96.1076	31.1139	2	0
13	130050	2016	1	3	0	4	1	1	0	1	1	3	0	0	4	25	75	0	100	25	25	0	25	25	75	0	0	16925	23.6337	9061	7864	4578	4053	2999	2081	3214	27355	11.0363	38.1485	21.8436	24.6731	0	48.0538	31.1139	2	0
13	130060	2011	6	1	0	1	1	2	0	4	0	2	1	0	7	85.7143	14.2857	0	14.2857	14.2857	28.5714	0	57.1429	0	28.5714	14.2857	0	21335	32.8099	11050	10285	5517	5898	3778	2583	3559	33411	54.2986	9.7229	18.1258	33.9098	0	154.859	0	2	1
13	130060	2012	17	4	0	1	2	3	11	3	2	8	1	0	21	80.9524	19.0476	0	4.7619	9.52381	14.2857	52.381	14.2857	9.52381	38.0952	4.7619	0	21335	98.4298	11050	10285	5517	5898	3778	2583	3559	33411	153.846	38.8916	36.2516	50.8647	291.159	116.144	56.1956	2	1
13	130060	2013	16	8	0	5	1	5	10	6	2	4	0	0	24	66.6667	33.3333	0	20.8333	4.16667	20.8333	41.6667	25	8.33333	16.6667	0	0	21335	112.491	11050	10285	5517	5898	3778	2583	3559	33411	144.796	77.7832	18.1258	84.7745	264.69	232.288	56.1956	2	1
13	130060	2014	7	2	0	2	1	2	5	1	0	2	3	0	9	77.7778	22.2222	0	22.2222	11.1111	22.2222	55.5556	11.1111	0	22.2222	33.3333	0	21335	42.1842	11050	10285	5517	5898	3778	2583	3559	33411	63.3484	19.4458	18.1258	33.9098	132.345	38.7147	0	2	1
13	130060	2015	3	1	1	3	0	2	1	1	0	2	0	0	4	75	25	25	75	0	50	25	25	0	50	0	0	21335	18.7485	11050	10285	5517	5898	3778	2583	3559	33411	27.1493	9.7229	0	33.9098	26.469	38.7147	0	2	1
13	130060	2016	10	3	0	5	2	3	1	7	0	2	1	0	13	76.9231	23.0769	0	38.4615	15.3846	23.0769	7.69231	53.8462	0	15.3846	7.69231	0	21335	60.9327	11050	10285	5517	5898	3778	2583	3559	33411	90.4977	29.1687	36.2516	50.8647	26.469	271.003	0	2	1
13	130060	2017	38	13	2	17	15	15	11	6	4	4	3	0	51	74.5098	25.4902	3.92157	33.3333	29.4118	29.4118	21.5686	11.7647	7.84314	7.84314	5.88235	0	21335	239.044	11050	10285	5517	5898	3778	2583	3559	33411	343.891	126.398	271.887	254.323	291.159	232.288	112.391	2	1
13	130063	2017	2	0	0	2	0	0	2	0	0	1	1	0	2	100	0	0	100	0	0	100	0	0	50	50	0	9462	21.1372	5063	4399	2563	2437	1623	1161	1678	15486	39.5023	0	0	0	123.229	0	0	1	0
13	130068	2011	0	2	0	2	0	1	1	0	0	2	0	0	2	0	100	0	100	0	50	50	0	0	100	0	0	9572	20.8943	5179	4393	2539	2477	1749	1163	1644	14979	0	45.527	0	40.3714	57.1755	0	0	1	0
13	130068	2013	0	3	0	3	1	0	1	1	0	2	1	0	3	0	100	0	100	33.3333	0	33.3333	33.3333	0	66.6667	33.3333	0	9572	31.3414	5179	4393	2539	2477	1749	1163	1644	14979	0	68.2905	39.3856	0	57.1755	85.9845	0	1	0
13	130068	2014	1	8	0	9	4	0	2	2	1	1	8	0	9	11.1111	88.8889	0	100	44.4444	0	22.2222	22.2222	11.1111	11.1111	88.8889	0	9572	94.0242	5179	4393	2539	2477	1749	1163	1644	14979	19.3087	182.108	157.542	0	114.351	171.969	60.8273	1	0
13	130068	2015	2	0	0	2	1	1	0	0	0	0	2	0	2	100	0	0	100	50	50	0	0	0	0	100	0	9572	20.8943	5179	4393	2539	2477	1749	1163	1644	14979	38.6175	0	39.3856	40.3714	0	0	0	1	0
13	130068	2017	3	0	0	2	0	3	0	0	0	0	0	2	3	100	0	0	66.6667	0	100	0	0	0	0	0	66.6667	9572	31.3414	5179	4393	2539	2477	1749	1163	1644	14979	57.9262	0	0	121.114	0	0	0	1	0
13	130070	2013	3	6	0	8	2	3	2	0	2	5	0	0	9	33.3333	66.6667	0	88.8889	22.2222	33.3333	22.2222	0	22.2222	55.5556	0	0	21148	42.5572	11117	10031	4946	5312	4101	2721	4068	30632	26.9857	59.8146	40.4367	56.4759	48.7686	0	49.1642	2	0
13	130070	2014	8	7	3	11	0	6	7	1	1	4	3	0	15	53.3333	46.6667	20	73.3333	0	40	46.6667	6.66667	6.66667	26.6667	20	0	21148	70.9287	11117	10031	4946	5312	4101	2721	4068	30632	71.9619	69.7837	0	112.952	170.69	36.7512	24.5821	2	0
13	130070	2015	5	5	2	7	1	1	4	3	1	5	1	0	10	50	50	20	70	10	10	40	30	10	50	10	0	21148	47.2858	11117	10031	4946	5312	4101	2721	4068	30632	44.9762	49.8455	20.2184	18.8253	97.5372	110.254	24.5821	2	0
13	130070	2016	4	4	0	6	1	3	3	0	1	4	2	0	8	50	50	0	75	12.5	37.5	37.5	0	12.5	50	25	0	21148	37.8286	11117	10031	4946	5312	4101	2721	4068	30632	35.9809	39.8764	20.2184	56.4759	73.1529	0	24.5821	2	0
13	130070	2017	6	10	0	16	4	7	1	4	0	8	1	0	16	37.5	62.5	0	100	25	43.75	6.25	25	0	50	6.25	0	21148	75.6573	11117	10031	4946	5312	4101	2721	4068	30632	53.9714	99.691	80.8734	131.777	24.3843	147.005	0	2	0
13	130080	2011	2	1	1	1	2	0	0	1	0	2	1	0	3	66.6667	33.3333	33.3333	33.3333	66.6667	0	0	33.3333	0	66.6667	33.3333	0	22868	13.1188	12063	10805	5898	6144	4100	2661	4065	34961	16.5796	9.25497	33.9098	0	0	37.5799	0	2	0
13	130080	2013	2	0	0	2	1	1	0	0	0	0	2	0	2	100	0	0	100	50	50	0	0	0	0	100	0	22868	8.74585	12063	10805	5898	6144	4100	2661	4065	34961	16.5796	0	16.9549	16.276	0	0	0	2	0
13	130080	2015	0	1	0	1	0	0	0	0	1	0	0	0	1	0	100	0	100	0	0	0	0	100	0	0	0	22868	4.37292	12063	10805	5898	6144	4100	2661	4065	34961	0	9.25497	0	0	0	0	24.6002	2	0
13	130080	2016	5	9	2	12	0	5	6	2	1	5	3	1	14	35.7143	64.2857	14.2857	85.7143	0	35.7143	42.8571	14.2857	7.14286	35.7143	21.4286	7.14286	22868	61.2209	12063	10805	5898	6144	4100	2661	4065	34961	41.4491	83.2948	0	81.3802	146.341	75.1597	24.6002	2	0
13	130080	2017	7	9	0	15	2	5	4	0	5	9	5	1	16	43.75	56.25	0	93.75	12.5	31.25	25	0	31.25	56.25	31.25	6.25	22868	69.9668	12063	10805	5898	6144	4100	2661	4065	34961	58.0287	83.2948	33.9098	81.3802	97.561	0	123.001	2	0
13	130083	2014	0	1	0	1	0	0	0	1	0	1	0	0	1	0	100	0	100	0	0	0	100	0	100	0	0	7323	13.6556	3953	3370	1814	1961	1444	865	1239	10975	0	29.6736	0	0	0	115.607	0	1	0
13	130083	2017	1	4	1	4	1	1	1	1	1	1	4	0	5	20	80	20	80	20	20	20	20	20	20	80	0	7323	68.278	3953	3370	1814	1961	1444	865	1239	10975	25.2972	118.694	55.1268	50.9944	69.2521	115.607	80.7103	1	0
13	130090	2017	0	1	0	1	1	0	0	0	0	0	1	0	1	0	100	0	100	100	0	0	0	0	0	100	0	9108	10.9794	4960	4148	1854	2366	1872	1323	1693	12738	0	24.108	53.9374	0	0	0	0	1	0
13	130100	2013	5	8	3	7	1	6	2	3	1	7	2	0	13	38.4615	61.5385	23.0769	53.8462	7.69231	46.1538	15.3846	23.0769	7.69231	53.8462	15.3846	0	16678	77.947	8610	8068	4522	4348	3024	2087	2697	25774	58.072	99.1572	22.1141	137.994	66.1376	143.747	37.0782	2	0
13	130100	2014	7	10	2	12	3	4	4	1	5	13	0	0	17	41.1765	58.8235	11.7647	70.5882	17.6471	23.5294	23.5294	5.88235	29.4118	76.4706	0	0	16678	101.931	8610	8068	4522	4348	3024	2087	2697	25774	81.3008	123.946	66.3423	91.9963	132.275	47.9157	185.391	2	0
13	130100	2015	2	12	2	12	0	3	6	1	4	7	3	0	14	14.2857	85.7143	14.2857	85.7143	0	21.4286	42.8571	7.14286	28.5714	50	21.4286	0	16678	83.9429	8610	8068	4522	4348	3024	2087	2697	25774	23.2288	148.736	0	68.9972	198.413	47.9157	148.313	2	0
13	130100	2016	6	2	2	5	1	5	0	2	0	5	2	1	8	75	25	25	62.5	12.5	62.5	0	25	0	62.5	25	12.5	16678	47.9674	8610	8068	4522	4348	3024	2087	2697	25774	69.6864	24.7893	22.1141	114.995	0	95.8313	0	2	0
13	130100	2017	21	18	1	38	6	10	12	5	6	25	11	0	39	53.8462	46.1538	2.5641	97.4359	15.3846	25.641	30.7692	12.8205	15.3846	64.1026	28.2051	0	16678	233.841	8610	8068	4522	4348	3024	2087	2697	25774	243.902	223.104	132.685	229.991	396.825	239.578	222.469	2	0
13	130110	2012	1	4	1	4	0	2	1	0	2	2	2	1	5	20	80	20	80	0	40	20	0	40	40	40	20	22496	22.2262	11771	10725	4954	5545	4686	3097	4214	32734	8.49545	37.296	0	36.0685	21.3402	0	47.4608	2	1
13	130110	2013	1	6	1	6	0	1	3	1	2	5	2	0	7	14.2857	85.7143	14.2857	85.7143	0	14.2857	42.8571	14.2857	28.5714	71.4286	28.5714	0	22496	31.1166	11771	10725	4954	5545	4686	3097	4214	32734	8.49545	55.9441	0	18.0343	64.0205	32.2893	47.4608	2	1
13	130110	2014	3	3	1	5	2	2	1	1	0	2	4	0	6	50	50	16.6667	83.3333	33.3333	33.3333	16.6667	16.6667	0	33.3333	66.6667	0	22496	26.6714	11771	10725	4954	5545	4686	3097	4214	32734	25.4864	27.972	40.3714	36.0685	21.3402	32.2893	0	2	1
13	130110	2015	3	8	0	11	0	4	3	2	2	5	2	1	11	27.2727	72.7273	0	100	0	36.3636	27.2727	18.1818	18.1818	45.4545	18.1818	9.09091	22496	48.8976	11771	10725	4954	5545	4686	3097	4214	32734	25.4864	74.5921	0	72.1371	64.0205	64.5786	47.4608	2	1
13	130110	2016	2	3	0	4	0	3	0	2	0	2	1	1	5	40	60	0	80	0	60	0	40	0	40	20	20	22496	22.2262	11771	10725	4954	5545	4686	3097	4214	32734	16.9909	27.972	0	54.1028	0	64.5786	0	2	1
13	130110	2017	12	9	0	20	2	6	7	3	3	9	3	0	21	57.1429	42.8571	0	95.2381	9.52381	28.5714	33.3333	14.2857	14.2857	42.8571	14.2857	0	22496	93.3499	11771	10725	4954	5545	4686	3097	4214	32734	101.945	83.9161	40.3714	108.206	149.381	96.8679	71.1913	2	1
13	130120	2011	1	2	0	3	0	0	2	0	1	0	0	0	3	33.3333	66.6667	0	100	0	0	66.6667	0	33.3333	0	0	0	51647	5.80866	26928	24719	13072	15309	9589	5853	7824	75965	3.71361	8.09094	0	0	20.8572	0	12.7812	3	0
13	130120	2014	1	4	0	5	1	1	1	1	1	3	1	0	5	20	80	0	100	20	20	20	20	20	60	20	0	51647	9.6811	26928	24719	13072	15309	9589	5853	7824	75965	3.71361	16.1819	7.64994	6.53211	10.4286	17.0853	12.7812	3	0
13	130120	2015	4	2	0	6	1	2	2	0	1	3	2	0	6	66.6667	33.3333	0	100	16.6667	33.3333	33.3333	0	16.6667	50	33.3333	0	51647	11.6173	26928	24719	13072	15309	9589	5853	7824	75965	14.8544	8.09094	7.64994	13.0642	20.8572	0	12.7812	3	0
13	130120	2016	2	3	0	5	0	2	0	2	1	0	1	1	5	40	60	0	100	0	40	0	40	20	0	20	20	51647	9.6811	26928	24719	13072	15309	9589	5853	7824	75965	7.42721	12.1364	0	13.0642	0	34.1705	12.7812	3	0
13	130120	2017	14	9	0	22	4	6	1	6	6	10	3	2	23	60.8696	39.1304	0	95.6522	17.3913	26.087	4.34783	26.087	26.087	43.4783	13.0435	8.69565	51647	44.5331	26928	24719	13072	15309	9589	5853	7824	75965	51.9905	36.4092	30.5998	39.1926	10.4286	102.512	76.6871	3	0
13	130130	2016	2	0	0	2	0	2	0	0	0	0	1	0	2	100	0	0	100	0	100	0	0	0	0	50	0	15700	12.7389	8254	7446	3935	4289	3048	1946	2482	23206	24.2307	0	0	46.6309	0	0	0	2	0
13	130140	2013	1	1	1	1	0	0	1	0	1	2	0	0	2	50	50	50	50	0	0	50	0	50	100	0	0	19815	10.0934	10259	9556	5240	5391	3579	2355	3250	30665	9.74754	10.4646	0	0	27.9408	0	30.7692	2	0
13	130140	2014	13	7	2	8	6	9	4	0	1	11	3	0	20	65	35	10	40	30	45	20	0	5	55	15	0	19815	100.934	10259	9556	5240	5391	3579	2355	3250	30665	126.718	73.2524	114.504	166.945	111.763	0	30.7692	2	0
13	130140	2015	16	6	0	2	1	2	5	5	9	21	0	0	22	72.7273	27.2727	0	9.09091	4.54545	9.09091	22.7273	22.7273	40.9091	95.4545	0	0	19815	111.027	10259	9556	5240	5391	3579	2355	3250	30665	155.961	62.7878	19.084	37.0989	139.704	212.314	276.923	2	0
13	130140	2016	19	16	0	3	2	6	10	8	9	32	2	0	35	54.2857	45.7143	0	8.57143	5.71429	17.1429	28.5714	22.8571	25.7143	91.4286	5.71429	0	19815	176.634	10259	9556	5240	5391	3579	2355	3250	30665	185.203	167.434	38.1679	111.297	279.408	339.703	276.923	2	0
13	130140	2017	11	5	0	2	2	3	9	1	1	13	0	0	16	68.75	31.25	0	12.5	12.5	18.75	56.25	6.25	6.25	81.25	0	0	19815	80.7469	10259	9556	5240	5391	3579	2355	3250	30665	107.223	52.3231	38.1679	55.6483	251.467	42.4628	30.7692	2	0
13	130150	2013	0	2	0	2	2	0	0	0	0	1	1	0	2	0	100	0	100	100	0	0	0	0	50	50	0	10429	19.1773	5414	5015	2799	2954	2009	1204	1463	16338	0	39.8804	71.4541	0	0	0	0	1	0
13	130150	2014	2	1	0	0	0	0	1	1	1	3	0	0	3	66.6667	33.3333	0	0	0	0	33.3333	33.3333	33.3333	100	0	0	10429	28.7659	5414	5015	2799	2954	2009	1204	1463	16338	36.9413	19.9402	0	0	49.776	83.0565	68.3527	1	0
13	130150	2015	4	6	0	0	1	5	0	1	3	10	0	0	10	40	60	0	0	10	50	0	10	30	100	0	0	10429	95.8865	5414	5015	2799	2954	2009	1204	1463	16338	73.8825	119.641	35.727	169.262	0	83.0565	205.058	1	0
13	130150	2016	1	3	0	0	1	2	1	0	0	4	0	0	4	25	75	0	0	25	50	25	0	0	100	0	0	10429	38.3546	5414	5015	2799	2954	2009	1204	1463	16338	18.4706	59.8205	35.727	67.7048	49.776	0	0	1	0
13	130150	2017	1	2	1	1	0	2	1	0	0	2	0	1	3	33.3333	66.6667	33.3333	33.3333	0	66.6667	33.3333	0	0	66.6667	0	33.3333	10429	28.7659	5414	5015	2799	2954	2009	1204	1463	16338	18.4706	39.8804	0	67.7048	49.776	0	0	1	0
13	130160	2014	1	0	0	1	0	1	0	0	0	0	1	0	1	100	0	0	100	0	100	0	0	0	0	100	0	14616	6.84182	7651	6965	3613	4251	2717	1616	2419	22817	13.0702	0	0	23.5239	0	0	0	2	0
13	130160	2016	2	0	0	0	0	0	2	0	0	2	0	0	2	100	0	0	0	0	0	100	0	0	100	0	0	14616	13.6836	7651	6965	3613	4251	2717	1616	2419	22817	26.1404	0	0	0	73.6106	0	0	2	0
13	130160	2017	1	0	1	0	1	0	0	0	0	0	1	0	1	100	0	100	0	100	0	0	0	0	0	100	0	14616	6.84182	7651	6965	3613	4251	2717	1616	2419	22817	13.0702	0	27.6778	0	0	0	0	2	0
13	130165	2014	1	0	0	1	0	0	0	0	1	0	0	0	1	100	0	0	100	0	0	0	0	100	0	0	0	8873	11.2701	4647	4226	2524	2381	1568	1125	1275	13974	21.5193	0	0	0	0	0	78.4314	1	0
13	130170	2014	0	1	0	1	0	0	1	0	0	0	1	0	1	0	100	0	100	0	0	100	0	0	0	100	0	30829	3.2437	16293	14536	7427	8254	5683	4006	5459	44227	0	6.87947	0	0	17.5963	0	0	2	0
13	130170	2016	2	2	0	3	0	2	1	0	1	1	1	0	4	50	50	0	75	0	50	25	0	25	25	25	0	30829	12.9748	16293	14536	7427	8254	5683	4006	5459	44227	12.2752	13.7589	0	24.2307	17.5963	0	18.3184	2	0
13	130170	2017	18	6	5	17	3	12	2	3	4	9	1	0	24	75	25	20.8333	70.8333	12.5	50	8.33333	12.5	16.6667	37.5	4.16667	0	30829	77.8488	16293	14536	7427	8254	5683	4006	5459	44227	110.477	41.2768	40.3932	145.384	35.1927	74.8877	73.2735	2	0
13	130180	2011	4	8	2	8	3	5	1	0	3	12	0	0	12	33.3333	66.6667	16.6667	66.6667	25	41.6667	8.33333	0	25	100	0	0	13294	90.2663	6847	6447	3184	3897	2695	1669	1849	22254	58.4197	124.089	94.2211	128.304	37.1058	0	162.25	2	0
13	130180	2012	0	1	0	1	0	1	0	0	0	1	0	0	1	0	100	0	100	0	100	0	0	0	100	0	0	13294	7.52219	6847	6447	3184	3897	2695	1669	1849	22254	0	15.5111	0	25.6608	0	0	0	2	0
13	130180	2013	1	2	0	1	2	0	0	1	0	3	0	0	3	33.3333	66.6667	0	33.3333	66.6667	0	0	33.3333	0	100	0	0	13294	22.5666	6847	6447	3184	3897	2695	1669	1849	22254	14.6049	31.0222	62.8141	0	0	59.9161	0	2	0
13	130180	2014	5	2	0	2	1	3	1	1	1	4	0	0	7	71.4286	28.5714	0	28.5714	14.2857	42.8571	14.2857	14.2857	14.2857	57.1429	0	0	13294	52.6553	6847	6447	3184	3897	2695	1669	1849	22254	73.0247	31.0222	31.407	76.9823	37.1058	59.9161	54.0833	2	0
13	130180	2017	1	3	0	4	0	1	2	0	1	1	0	0	4	25	75	0	100	0	25	50	0	25	25	0	0	13294	30.0888	6847	6447	3184	3897	2695	1669	1849	22254	14.6049	46.5333	0	25.6608	74.2115	0	54.0833	2	0
13	130185	2011	0	1	0	1	0	0	1	0	0	1	0	0	1	0	100	0	100	0	0	100	0	0	100	0	0	27913	3.58256	14507	13406	6288	6864	5499	3726	5536	40781	0	7.45935	0	0	18.1851	0	0	2	1
13	130185	2012	0	1	0	1	0	1	0	0	0	1	0	0	1	0	100	0	100	0	100	0	0	0	100	0	0	27913	3.58256	14507	13406	6288	6864	5499	3726	5536	40781	0	7.45935	0	14.5688	0	0	0	2	1
13	130185	2013	1	2	0	3	0	0	1	1	1	2	0	0	3	33.3333	66.6667	0	100	0	0	33.3333	33.3333	33.3333	66.6667	0	0	27913	10.7477	14507	13406	6288	6864	5499	3726	5536	40781	6.89322	14.9187	0	0	18.1851	26.8384	18.0636	2	1
13	130185	2014	2	1	1	2	1	1	1	0	0	2	1	0	3	66.6667	33.3333	33.3333	66.6667	33.3333	33.3333	33.3333	0	0	66.6667	33.3333	0	27913	10.7477	14507	13406	6288	6864	5499	3726	5536	40781	13.7864	7.45935	15.9033	14.5688	18.1851	0	0	2	1
13	130185	2015	22	20	1	40	5	10	8	8	11	25	5	0	42	52.381	47.619	2.38095	95.2381	11.9048	23.8095	19.0476	19.0476	26.1905	59.5238	11.9048	0	27913	150.468	14507	13406	6288	6864	5499	3726	5536	40781	151.651	149.187	79.5165	145.688	145.481	214.707	198.699	2	1
13	130185	2016	14	16	0	30	3	11	5	6	5	21	3	0	30	46.6667	53.3333	0	100	10	36.6667	16.6667	20	16.6667	70	10	0	27913	107.477	14507	13406	6288	6864	5499	3726	5536	40781	96.5051	119.35	47.7099	160.256	90.9256	161.031	90.3179	2	1
13	130185	2017	18	12	0	27	2	5	4	11	8	15	8	1	30	60	40	0	90	6.66667	16.6667	13.3333	36.6667	26.6667	50	26.6667	3.33333	27913	107.477	14507	13406	6288	6864	5499	3726	5536	40781	124.078	89.5122	31.8066	72.8438	72.7405	295.223	144.509	2	1
13	130190	2011	0	2	0	2	1	0	0	0	1	2	0	0	2	0	100	0	100	50	0	0	0	50	100	0	0	60066	3.32967	30751	29315	13437	14785	11873	7924	12047	86839	0	6.82245	7.44214	0	0	0	8.30082	3	1
13	130190	2012	3	4	0	7	2	3	2	0	0	4	3	0	7	42.8571	57.1429	0	100	28.5714	42.8571	28.5714	0	0	57.1429	42.8571	0	60066	11.6538	30751	29315	13437	14785	11873	7924	12047	86839	9.75578	13.6449	14.8843	20.2908	16.8449	0	0	3	1
13	130190	2013	5	8	1	12	4	5	1	1	2	6	3	1	13	38.4615	61.5385	7.69231	92.3077	30.7692	38.4615	7.69231	7.69231	15.3846	46.1538	23.0769	7.69231	60066	21.6429	30751	29315	13437	14785	11873	7924	12047	86839	16.2596	27.2898	29.7685	33.8181	8.42247	12.6199	16.6016	3	1
13	130190	2014	11	6	1	16	1	4	4	4	4	8	4	0	17	64.7059	35.2941	5.88235	94.1176	5.88235	23.5294	23.5294	23.5294	23.5294	47.0588	23.5294	0	60066	28.3022	30751	29315	13437	14785	11873	7924	12047	86839	35.7712	20.4673	7.44214	27.0544	33.6899	50.4796	33.2033	3	1
13	130190	2015	23	14	1	36	4	8	8	8	9	11	15	1	37	62.1622	37.8378	2.7027	97.2973	10.8108	21.6216	21.6216	21.6216	24.3243	29.7297	40.5405	2.7027	60066	61.5989	30751	29315	13437	14785	11873	7924	12047	86839	74.7943	47.7571	29.7685	54.1089	67.3798	100.959	74.7074	3	1
13	130190	2016	5	6	0	10	1	0	5	1	4	4	2	0	11	45.4545	54.5455	0	90.9091	9.09091	0	45.4545	9.09091	36.3636	36.3636	18.1818	0	60066	18.3132	30751	29315	13437	14785	11873	7924	12047	86839	16.2596	20.4673	7.44214	0	42.1124	12.6199	33.2033	3	1
13	130190	2017	20	18	3	29	3	12	9	7	7	10	14	1	38	52.6316	47.3684	7.89474	76.3158	7.89474	31.5789	23.6842	18.4211	18.4211	26.3158	36.8421	2.63158	60066	63.2637	30751	29315	13437	14785	11873	7924	12047	86839	65.0385	61.402	22.3264	81.1633	75.8022	88.3392	58.1058	3	1
13	130195	2014	2	1	1	0	0	0	0	1	2	2	0	0	3	66.6667	33.3333	33.3333	0	0	0	0	33.3333	66.6667	66.6667	0	0	5025	59.7015	2657	2368	1255	1497	1016	571	686	8038	75.2729	42.2297	0	0	0	175.131	291.545	1	0
13	130195	2015	0	2	0	0	1	0	1	0	0	0	0	0	2	0	100	0	0	50	0	50	0	0	0	0	0	5025	39.801	2657	2368	1255	1497	1016	571	686	8038	0	84.4595	79.6813	0	98.4252	0	0	1	0
13	130195	2016	1	1	0	0	0	0	0	2	0	2	0	0	2	50	50	0	0	0	0	0	100	0	100	0	0	5025	39.801	2657	2368	1255	1497	1016	571	686	8038	37.6364	42.2297	0	0	0	350.263	0	1	0
13	130195	2017	2	3	0	4	0	0	2	2	1	0	1	1	5	40	60	0	80	0	0	40	40	20	0	20	20	5025	99.5025	2657	2368	1255	1497	1016	571	686	8038	75.2729	126.689	0	0	196.85	350.263	145.773	1	0
13	130200	2011	2	2	0	4	0	1	0	1	2	2	2	0	4	50	50	0	100	0	25	0	25	50	50	50	0	5643	70.8843	2972	2671	1362	1367	1032	721	1161	8211	67.2948	74.8783	0	73.1529	0	138.696	172.265	1	0
13	130200	2012	0	1	0	1	0	0	1	0	0	0	1	0	1	0	100	0	100	0	0	100	0	0	0	100	0	5643	17.7211	2972	2671	1362	1367	1032	721	1161	8211	0	37.4392	0	0	96.8992	0	0	1	0
13	130200	2014	1	0	0	1	0	0	1	0	0	0	0	1	1	100	0	0	100	0	0	100	0	0	0	0	100	5643	17.7211	2972	2671	1362	1367	1032	721	1161	8211	33.6474	0	0	0	96.8992	0	0	1	0
13	130200	2016	0	1	0	1	0	0	0	0	1	1	0	0	1	0	100	0	100	0	0	0	0	100	100	0	0	5643	17.7211	2972	2671	1362	1367	1032	721	1161	8211	0	37.4392	0	0	0	0	86.1326	1	0
13	130210	2011	6	2	0	0	0	1	0	2	5	8	0	0	8	75	25	0	0	0	12.5	0	25	62.5	100	0	0	4679	170.977	2463	2216	1234	1375	894	616	560	7326	243.605	90.2527	0	72.7273	0	324.675	892.857	1	0
13	130210	2016	1	1	0	2	0	0	2	0	0	1	1	0	2	50	50	0	100	0	0	100	0	0	50	50	0	4679	42.7442	2463	2216	1234	1375	894	616	560	7326	40.6009	45.1264	0	0	223.714	0	0	1	0
13	130210	2017	1	0	0	1	1	0	0	0	0	1	0	0	1	100	0	0	100	100	0	0	0	0	100	0	0	4679	21.3721	2463	2216	1234	1375	894	616	560	7326	40.6009	0	81.0373	0	0	0	0	1	0
13	130220	2012	3	0	0	2	1	0	0	0	2	3	0	0	3	100	0	0	66.6667	33.3333	0	0	0	66.6667	100	0	0	6838	43.8725	3593	3245	1859	1931	1300	795	953	10802	83.4957	0	53.7924	0	0	0	209.864	1	1
13	130220	2013	1	0	0	1	0	0	1	0	0	0	0	0	1	100	0	0	100	0	0	100	0	0	0	0	0	6838	14.6242	3593	3245	1859	1931	1300	795	953	10802	27.8319	0	0	0	76.9231	0	0	1	1
13	130220	2014	3	5	2	6	0	1	2	4	1	1	0	0	8	37.5	62.5	25	75	0	12.5	25	50	12.5	12.5	0	0	6838	116.993	3593	3245	1859	1931	1300	795	953	10802	83.4957	154.083	0	51.7866	153.846	503.145	104.932	1	1
13	130220	2015	1	1	0	2	0	0	0	1	1	0	0	0	2	50	50	0	100	0	0	0	50	50	0	0	0	6838	29.2483	3593	3245	1859	1931	1300	795	953	10802	27.8319	30.8166	0	0	0	125.786	104.932	1	1
13	130220	2016	2	2	0	3	4	0	0	0	0	3	0	0	4	50	50	0	75	100	0	0	0	0	75	0	0	6838	58.4966	3593	3245	1859	1931	1300	795	953	10802	55.6638	61.6333	215.169	0	0	0	0	1	1
13	130220	2017	1	1	0	2	1	0	1	0	0	0	2	0	2	50	50	0	100	50	0	50	0	0	0	100	0	6838	29.2483	3593	3245	1859	1931	1300	795	953	10802	27.8319	30.8166	53.7924	0	76.9231	0	0	1	1
13	130230	2012	4	2	1	0	0	2	2	2	0	0	0	0	6	66.6667	33.3333	16.6667	0	0	33.3333	33.3333	33.3333	0	0	0	0	10683	56.164	5629	5054	2877	2975	1934	1245	1652	17992	71.0606	39.5726	0	67.2269	103.413	160.643	0	1	0
13	130230	2014	3	1	1	2	1	1	1	1	0	1	1	0	4	75	25	25	50	25	25	25	25	0	25	25	0	10683	37.4427	5629	5054	2877	2975	1934	1245	1652	17992	53.2954	19.7863	34.7584	33.6134	51.7063	80.3213	0	1	0
13	130230	2015	0	1	0	1	1	0	0	0	0	0	0	0	1	0	100	0	100	100	0	0	0	0	0	0	0	10683	9.36067	5629	5054	2877	2975	1934	1245	1652	17992	0	19.7863	34.7584	0	0	0	0	1	0
13	130230	2016	6	10	1	6	2	7	0	0	7	7	1	0	16	37.5	62.5	6.25	37.5	12.5	43.75	0	0	43.75	43.75	6.25	0	10683	149.771	5629	5054	2877	2975	1934	1245	1652	17992	106.591	197.863	69.5169	235.294	0	0	423.729	1	0
13	130230	2017	2	5	0	6	1	4	0	1	1	3	0	0	7	28.5714	71.4286	0	85.7143	14.2857	57.1429	0	14.2857	14.2857	42.8571	0	0	10683	65.5247	5629	5054	2877	2975	1934	1245	1652	17992	35.5303	98.9315	34.7584	134.454	0	80.3213	60.5327	1	0
13	130240	2012	5	2	0	1	1	3	1	1	1	2	0	0	7	71.4286	28.5714	0	14.2857	14.2857	42.8571	14.2857	14.2857	14.2857	28.5714	0	0	25318	27.6483	13350	11968	6168	6875	4576	3212	4487	37701	37.4532	16.7112	16.2127	43.6364	21.8531	31.1333	22.2866	2	0
13	130240	2013	2	1	0	1	1	0	0	0	2	2	0	0	3	66.6667	33.3333	0	33.3333	33.3333	0	0	0	66.6667	66.6667	0	0	25318	11.8493	13350	11968	6168	6875	4576	3212	4487	37701	14.9813	8.35561	16.2127	0	0	0	44.5732	2	0
13	130240	2014	2	0	0	0	0	0	1	1	0	1	0	0	2	100	0	0	0	0	0	50	50	0	50	0	0	25318	7.89952	13350	11968	6168	6875	4576	3212	4487	37701	14.9813	0	0	0	21.8531	31.1333	0	2	0
13	130240	2015	4	1	0	4	0	0	0	1	4	2	0	0	5	80	20	0	80	0	0	0	20	80	40	0	0	25318	19.7488	13350	11968	6168	6875	4576	3212	4487	37701	29.9625	8.35561	0	0	0	31.1333	89.1464	2	0
13	130240	2016	4	3	0	2	0	0	1	0	6	3	0	0	7	57.1429	42.8571	0	28.5714	0	0	14.2857	0	85.7143	42.8571	0	0	25318	27.6483	13350	11968	6168	6875	4576	3212	4487	37701	29.9625	25.0668	0	0	21.8531	0	133.72	2	0
13	130250	2011	2	0	0	2	1	1	0	0	0	1	0	0	2	100	0	0	100	50	50	0	0	0	50	0	0	58151	3.43932	29674	28477	13975	14975	11016	7408	10777	85141	6.73991	0	7.15564	6.6778	0	0	0	3	1
13	130250	2012	0	1	0	1	0	0	1	0	0	0	0	0	1	0	100	0	100	0	0	100	0	0	0	0	0	58151	1.71966	29674	28477	13975	14975	11016	7408	10777	85141	0	3.51161	0	0	9.07771	0	0	3	1
13	130250	2013	12	8	0	20	5	6	5	2	2	14	6	0	20	60	40	0	100	25	30	25	10	10	70	30	0	58151	34.3932	29674	28477	13975	14975	11016	7408	10777	85141	40.4394	28.0928	35.7782	40.0668	45.3885	26.9978	18.558	3	1
13	130250	2014	6	9	2	13	3	3	3	3	3	7	7	0	15	40	60	13.3333	86.6667	20	20	20	20	20	46.6667	46.6667	0	58151	25.7949	29674	28477	13975	14975	11016	7408	10777	85141	20.2197	31.6045	21.4669	20.0334	27.2331	40.4968	27.8371	3	1
13	130250	2015	14	6	0	20	1	6	8	5	0	13	4	1	20	70	30	0	100	5	30	40	25	0	65	20	5	58151	34.3932	29674	28477	13975	14975	11016	7408	10777	85141	47.1793	21.0696	7.15564	40.0668	72.6216	67.4946	0	3	1
13	130250	2016	13	8	0	20	7	5	6	2	1	15	5	0	21	61.9048	38.0952	0	95.2381	33.3333	23.8095	28.5714	9.52381	4.7619	71.4286	23.8095	0	58151	36.1129	29674	28477	13975	14975	11016	7408	10777	85141	43.8094	28.0928	50.0894	33.389	54.4662	26.9978	9.27902	3	1
13	130250	2017	9	6	0	9	2	2	2	6	3	5	3	0	15	60	40	0	60	13.3333	13.3333	13.3333	40	20	33.3333	20	0	58151	25.7949	29674	28477	13975	14975	11016	7408	10777	85141	30.3296	21.0696	14.3113	13.3556	18.1554	80.9935	27.8371	3	1
13	130255	2013	0	1	0	1	1	0	0	0	0	1	0	0	1	0	100	0	100	100	0	0	0	0	100	0	0	15292	6.53937	7995	7297	3480	3996	2827	2132	2857	22801	0	13.7043	28.7356	0	0	0	0	2	0
13	130255	2014	3	3	2	4	3	1	1	0	1	2	1	0	6	50	50	33.3333	66.6667	50	16.6667	16.6667	0	16.6667	33.3333	16.6667	0	15292	39.2362	7995	7297	3480	3996	2827	2132	2857	22801	37.5235	41.1128	86.2069	25.025	35.3732	0	35.0018	2	0
13	130255	2015	3	1	2	2	1	2	0	0	1	2	2	0	4	75	25	50	50	25	50	0	0	25	50	50	0	15292	26.1575	7995	7297	3480	3996	2827	2132	2857	22801	37.5235	13.7043	28.7356	50.0501	0	0	35.0018	2	0
13	130255	2016	0	3	0	3	1	0	1	0	1	1	0	0	3	0	100	0	100	33.3333	0	33.3333	0	33.3333	33.3333	0	0	15292	19.6181	7995	7297	3480	3996	2827	2132	2857	22801	0	41.1128	28.7356	0	35.3732	0	35.0018	2	0
13	130255	2017	0	1	0	1	1	0	0	0	0	0	1	0	1	0	100	0	100	100	0	0	0	0	0	100	0	15292	6.53937	7995	7297	3480	3996	2827	2132	2857	22801	0	13.7043	28.7356	0	0	0	0	2	0
13	130260	2011	129	59	13	150	19	84	41	33	11	62	49	6	188	68.617	31.383	6.91489	79.7872	10.1064	44.6809	21.8085	17.5532	5.85106	32.9787	26.0638	3.19149	1364640	13.7765	657694	706946	247103	365847	306638	207900	237152	1802014	19.614	8.34576	7.6891	22.9604	13.3708	15.873	4.63838	4	1
13	130260	2012	303	221	52	306	75	193	135	60	61	160	167	28	524	57.8244	42.1756	9.92366	58.3969	14.313	36.8321	25.7634	11.4504	11.6412	30.5344	31.8702	5.34351	1364640	38.3984	657694	706946	247103	365847	306638	207900	237152	1802014	46.0701	31.2612	30.3517	52.7543	44.0259	28.86	25.7219	4	1
13	130260	2013	407	334	53	389	118	251	169	97	106	165	185	45	741	54.9258	45.0742	7.1525	52.4966	15.9244	33.8731	22.807	13.0904	14.305	22.2672	24.9663	6.07287	1364640	54.3	657694	706946	247103	365847	306638	207900	237152	1802014	61.8829	47.2455	47.7534	68.6079	55.1138	46.657	44.6971	4	1
13	130260	2014	379	254	50	445	98	236	125	80	94	158	186	38	633	59.8736	40.1264	7.89889	70.3002	15.4818	37.2828	19.7472	12.6382	14.8499	24.9605	29.3839	6.00316	1364640	46.3859	657694	706946	247103	365847	306638	207900	237152	1802014	57.6256	35.9292	39.6596	64.5078	40.7647	38.48	39.637	4	1
13	130260	2015	262	203	59	358	72	151	95	66	81	169	120	15	465	56.3441	43.6559	12.6882	76.9892	15.4839	32.4731	20.4301	14.1935	17.4194	36.3441	25.8065	3.22581	1364640	34.0749	657694	706946	247103	365847	306638	207900	237152	1802014	39.8362	28.7151	29.1376	41.2741	30.9812	31.746	34.1553	4	1
13	130260	2016	415	261	40	446	101	255	164	81	77	208	146	26	678	61.2094	38.4956	5.89971	65.7817	14.8968	37.6106	24.1888	11.9469	11.3569	30.6785	21.5339	3.83481	1364640	49.6834	657694	706946	247103	365847	306638	207900	237152	1802014	63.0993	36.9194	40.8736	69.7013	53.4833	38.961	32.4686	4	1
13	130260	2017	732	313	33	353	113	298	241	221	172	145	105	18	1045	70.0478	29.9522	3.15789	33.7799	10.8134	28.5167	23.0622	21.1483	16.4593	13.8756	10.0478	1.72249	1364640	76.577	657694	706946	247103	365847	306638	207900	237152	1802014	111.298	44.275	45.7299	81.4548	78.5943	106.301	72.5273	4	1
13	130270	2013	0	2	0	2	0	2	0	0	0	0	0	0	2	0	100	0	100	0	100	0	0	0	0	0	0	31871	6.2753	16906	14965	7928	8293	5986	4021	5643	47017	0	13.3645	0	24.1167	0	0	0	2	0
13	130270	2014	0	1	1	0	1	0	0	0	0	1	0	0	1	0	100	100	0	100	0	0	0	0	100	0	0	31871	3.13765	16906	14965	7928	8293	5986	4021	5643	47017	0	6.68226	12.6135	0	0	0	0	2	0
13	130270	2015	5	4	0	9	2	4	0	0	3	8	1	0	9	55.5556	44.4444	0	100	22.2222	44.4444	0	0	33.3333	88.8889	11.1111	0	31871	28.2388	16906	14965	7928	8293	5986	4021	5643	47017	29.5753	26.729	25.227	48.2334	0	0	53.1632	2	0
13	130270	2016	0	1	0	1	0	0	1	0	0	0	1	0	1	0	100	0	100	0	0	100	0	0	0	100	0	31871	3.13765	16906	14965	7928	8293	5986	4021	5643	47017	0	6.68226	0	0	16.7056	0	0	2	0
13	130270	2017	2	2	0	4	0	2	2	0	0	4	0	0	4	50	50	0	100	0	50	50	0	0	100	0	0	31871	12.5506	16906	14965	7928	8293	5986	4021	5643	47017	11.8301	13.3645	0	24.1167	33.4113	0	0	2	0
13	130280	2011	1	0	0	1	0	0	0	0	1	1	0	0	1	100	0	0	100	0	0	0	0	100	100	0	0	10899	9.17515	5979	4920	2897	3376	2082	1208	1336	17528	16.7252	0	0	0	0	0	74.8503	1	1
13	130280	2012	5	1	0	6	2	0	2	1	1	3	1	0	6	83.3333	16.6667	0	100	33.3333	0	33.3333	16.6667	16.6667	50	16.6667	0	10899	55.0509	5979	4920	2897	3376	2082	1208	1336	17528	83.626	20.3252	69.0369	0	96.0615	82.7815	74.8503	1	1
13	130280	2013	1	0	0	1	0	1	0	0	0	1	0	0	1	100	0	0	100	0	100	0	0	0	100	0	0	10899	9.17515	5979	4920	2897	3376	2082	1208	1336	17528	16.7252	0	0	29.6209	0	0	0	1	1
13	130280	2014	2	2	0	4	0	4	0	0	0	2	0	0	4	50	50	0	100	0	100	0	0	0	50	0	0	10899	36.7006	5979	4920	2897	3376	2082	1208	1336	17528	33.4504	40.6504	0	118.483	0	0	0	1	1
13	130280	2015	6	2	0	6	0	3	1	3	1	3	4	1	8	75	25	0	75	0	37.5	12.5	37.5	12.5	37.5	50	12.5	10899	73.4012	5979	4920	2897	3376	2082	1208	1336	17528	100.351	40.6504	0	88.8626	48.0307	248.344	74.8503	1	1
13	130280	2016	8	8	0	14	1	5	1	2	7	8	5	0	16	50	50	0	87.5	6.25	31.25	6.25	12.5	43.75	50	31.25	0	10899	146.802	5979	4920	2897	3376	2082	1208	1336	17528	133.802	162.602	34.5185	148.104	48.0307	165.563	523.952	1	1
13	130280	2017	12	12	3	21	4	3	5	3	9	6	7	1	24	50	50	12.5	87.5	16.6667	12.5	20.8333	12.5	37.5	25	29.1667	4.16667	10899	220.204	5979	4920	2897	3376	2082	1208	1336	17528	200.702	243.902	138.074	88.8626	240.154	248.344	673.653	1	1
13	130290	2011	0	4	0	3	2	2	0	0	0	4	0	0	4	0	100	0	75	50	50	0	0	0	100	0	0	33700	11.8694	17873	15827	8342	8647	5913	4193	6605	52236	0	25.2733	23.9751	23.1294	0	0	0	3	1
13	130290	2012	3	8	1	9	4	3	1	0	3	4	4	0	11	27.2727	72.7273	9.09091	81.8182	36.3636	27.2727	9.09091	0	27.2727	36.3636	36.3636	0	33700	32.6409	17873	15827	8342	8647	5913	4193	6605	52236	16.7851	50.5465	47.9501	34.6941	16.9119	0	45.4201	3	1
13	130290	2013	13	9	1	19	6	5	3	5	3	12	2	0	22	59.0909	40.9091	4.54545	86.3636	27.2727	22.7273	13.6364	22.7273	13.6364	54.5455	9.09091	0	33700	65.2819	17873	15827	8342	8647	5913	4193	6605	52236	72.7354	56.8649	71.9252	57.8235	50.7357	119.246	45.4201	3	1
13	130290	2014	5	5	0	10	1	1	1	5	2	9	1	0	10	50	50	0	100	10	10	10	50	20	90	10	0	33700	29.6736	17873	15827	8342	8647	5913	4193	6605	52236	27.9752	31.5916	11.9875	11.5647	16.9119	119.246	30.2801	3	1
13	130290	2015	2	4	1	5	1	3	2	0	0	3	2	0	6	33.3333	66.6667	16.6667	83.3333	16.6667	50	33.3333	0	0	50	33.3333	0	33700	17.8042	17873	15827	8342	8647	5913	4193	6605	52236	11.1901	25.2733	11.9875	34.6941	33.8238	0	0	3	1
13	130290	2016	0	2	0	2	0	2	0	0	0	1	1	0	2	0	100	0	100	0	100	0	0	0	50	50	0	33700	5.93472	17873	15827	8342	8647	5913	4193	6605	52236	0	12.6366	0	23.1294	0	0	0	3	1
13	130290	2017	1	1	0	2	0	0	0	1	1	0	2	0	2	50	50	0	100	0	0	0	50	50	0	100	0	33700	5.93472	17873	15827	8342	8647	5913	4193	6605	52236	5.59503	6.31832	0	0	0	23.8493	15.14	3	1
13	130300	2016	0	2	0	2	1	0	1	0	0	0	2	0	2	0	100	0	100	50	0	50	0	0	0	100	0	12417	16.107	6567	5850	3049	3017	2243	1619	2489	18278	0	34.188	32.7976	0	44.5831	0	0	1	0
13	130310	2014	1	0	0	1	0	0	0	1	0	0	0	0	1	100	0	0	100	0	0	0	100	0	0	0	0	20766	4.81556	10758	10008	5297	5553	3717	2624	3575	30696	9.29541	0	0	0	0	38.1098	0	2	0
13	130310	2015	8	3	0	10	2	0	1	4	4	0	0	1	11	72.7273	27.2727	0	90.9091	18.1818	0	9.09091	36.3636	36.3636	0	0	9.09091	20766	52.9712	10758	10008	5297	5553	3717	2624	3575	30696	74.3633	29.976	37.7572	0	26.9034	152.439	111.888	2	0
13	130310	2016	9	13	0	22	3	6	4	4	5	5	1	0	22	40.9091	59.0909	0	100	13.6364	27.2727	18.1818	18.1818	22.7273	22.7273	4.54545	0	20766	105.942	10758	10008	5297	5553	3717	2624	3575	30696	83.6587	129.896	56.6358	108.05	107.614	152.439	139.86	2	0
13	130310	2017	10	3	0	13	1	8	0	1	3	3	7	1	13	76.9231	23.0769	0	100	7.69231	61.5385	0	7.69231	23.0769	23.0769	53.8462	7.69231	20766	62.6023	10758	10008	5297	5553	3717	2624	3575	30696	92.9541	29.976	18.8786	144.066	0	38.1098	83.9161	2	0
13	130320	2011	0	1	0	1	0	0	0	1	0	0	0	0	1	0	100	0	100	0	0	0	100	0	0	0	0	10090	9.9108	5270	4820	2337	2680	1844	1311	1918	14723	0	20.7469	0	0	0	76.2777	0	1	1
13	130320	2012	1	0	0	1	0	1	0	0	0	1	0	0	1	100	0	0	100	0	100	0	0	0	100	0	0	10090	9.9108	5270	4820	2337	2680	1844	1311	1918	14723	18.9753	0	0	37.3134	0	0	0	1	1
13	130320	2013	1	1	0	1	2	0	0	0	0	0	2	0	2	50	50	0	50	100	0	0	0	0	0	100	0	10090	19.8216	5270	4820	2337	2680	1844	1311	1918	14723	18.9753	20.7469	85.5798	0	0	0	0	1	1
13	130320	2014	1	4	0	5	2	2	1	0	0	3	1	0	5	20	80	0	100	40	40	20	0	0	60	20	0	10090	49.554	5270	4820	2337	2680	1844	1311	1918	14723	18.9753	82.9876	85.5798	74.6269	54.2299	0	0	1	1
13	130320	2015	4	5	0	9	1	5	0	2	1	1	4	0	9	44.4444	55.5556	0	100	11.1111	55.5556	0	22.2222	11.1111	11.1111	44.4444	0	10090	89.1972	5270	4820	2337	2680	1844	1311	1918	14723	75.9013	103.734	42.7899	186.567	0	152.555	52.1376	1	1
13	130320	2016	8	10	2	16	5	2	4	1	6	10	5	1	18	44.4444	55.5556	11.1111	88.8889	27.7778	11.1111	22.2222	5.55556	33.3333	55.5556	27.7778	5.55556	10090	178.394	5270	4820	2337	2680	1844	1311	1918	14723	151.803	207.469	213.95	74.6269	216.92	76.2777	312.826	1	1
13	130320	2017	9	7	0	16	3	7	3	1	2	8	5	1	16	56.25	43.75	0	100	18.75	43.75	18.75	6.25	12.5	50	31.25	6.25	10090	158.573	5270	4820	2337	2680	1844	1311	1918	14723	170.778	145.228	128.37	261.194	162.69	76.2777	104.275	1	1
13	130330	2011	1	0	0	1	1	0	0	0	0	0	0	0	1	100	0	0	100	100	0	0	0	0	0	0	0	14696	6.80457	7954	6742	3463	3892	2828	1882	2631	21451	12.5723	0	28.8767	0	0	0	0	2	1
13	130330	2012	0	3	0	3	1	2	0	0	0	0	1	0	3	0	100	0	100	33.3333	66.6667	0	0	0	0	33.3333	0	14696	20.4137	7954	6742	3463	3892	2828	1882	2631	21451	0	44.4972	28.8767	51.3875	0	0	0	2	1
13	130330	2013	1	0	0	1	1	0	0	0	0	0	0	0	1	100	0	0	100	100	0	0	0	0	0	0	0	14696	6.80457	7954	6742	3463	3892	2828	1882	2631	21451	12.5723	0	28.8767	0	0	0	0	2	1
13	130330	2014	2	1	0	3	0	1	1	1	0	0	1	0	3	66.6667	33.3333	0	100	0	33.3333	33.3333	33.3333	0	0	33.3333	0	14696	20.4137	7954	6742	3463	3892	2828	1882	2631	21451	25.1446	14.8324	0	25.6937	35.3607	53.135	0	2	1
13	130330	2015	3	8	0	11	5	2	1	0	3	4	2	0	11	27.2727	72.7273	0	100	45.4545	18.1818	9.09091	0	27.2727	36.3636	18.1818	0	14696	74.8503	7954	6742	3463	3892	2828	1882	2631	21451	37.7169	118.659	144.383	51.3875	35.3607	0	114.025	2	1
13	130330	2017	3	5	1	7	2	4	1	0	1	3	4	1	8	37.5	62.5	12.5	87.5	25	50	12.5	0	12.5	37.5	50	12.5	14696	54.4366	7954	6742	3463	3892	2828	1882	2631	21451	37.7169	74.162	57.7534	102.775	35.3607	0	38.0084	2	1
13	130340	2011	2	2	0	4	0	2	2	0	0	1	3	0	4	50	50	0	100	0	50	50	0	0	25	75	0	68940	5.80215	35470	33470	16860	17230	12667	8831	13352	102033	5.63857	5.9755	0	11.6077	15.7891	0	0	4	0
13	130340	2014	1	0	0	1	1	0	0	0	0	0	0	0	1	100	0	0	100	100	0	0	0	0	0	0	0	68940	1.45054	35470	33470	16860	17230	12667	8831	13352	102033	2.81928	0	5.9312	0	0	0	0	4	0
13	130340	2015	10	13	3	18	9	7	5	2	0	2	14	1	23	43.4783	56.5217	13.0435	78.2609	39.1304	30.4348	21.7391	8.69565	0	8.69565	60.8696	4.34783	68940	33.3623	35470	33470	16860	17230	12667	8831	13352	102033	28.1928	38.8408	53.3808	40.6268	39.4726	22.6475	0	4	0
13	130340	2016	7	4	0	10	0	7	1	0	3	2	6	0	11	63.6364	36.3636	0	90.9091	0	63.6364	9.09091	0	27.2727	18.1818	54.5455	0	68940	15.9559	35470	33470	16860	17230	12667	8831	13352	102033	19.735	11.951	0	40.6268	7.89453	0	22.4685	4	0
13	130340	2017	32	15	2	37	2	20	6	7	12	11	17	4	47	68.0851	31.9149	4.25532	78.7234	4.25532	42.5532	12.766	14.8936	25.5319	23.4043	36.1702	8.51064	68940	68.1752	35470	33470	16860	17230	12667	8831	13352	102033	90.2171	44.8163	11.8624	116.077	47.3672	79.2662	89.8742	4	0
13	130350	2013	0	2	0	2	1	1	0	0	0	2	0	0	2	0	100	0	100	50	50	0	0	0	100	0	0	11499	17.3928	6098	5401	2883	3495	2143	1292	1686	18166	0	37.0302	34.6861	28.6123	0	0	0	1	0
13	130350	2015	0	1	0	1	0	0	1	0	0	0	1	0	1	0	100	0	100	0	0	100	0	0	0	100	0	11499	8.69641	6098	5401	2883	3495	2143	1292	1686	18166	0	18.5151	0	0	46.6636	0	0	1	0
13	130350	2016	3	1	0	1	0	2	1	0	1	4	0	0	4	75	25	0	25	0	50	25	0	25	100	0	0	11499	34.7856	6098	5401	2883	3495	2143	1292	1686	18166	49.1965	18.5151	0	57.2246	46.6636	0	59.312	1	0
13	130350	2017	8	8	1	12	6	5	3	1	1	11	4	0	16	50	50	6.25	75	37.5	31.25	18.75	6.25	6.25	68.75	25	0	11499	139.143	6098	5401	2883	3495	2143	1292	1686	18166	131.191	148.121	208.117	143.062	139.991	77.3994	59.312	1	0
13	130353	2011	0	1	1	0	0	1	0	0	0	1	0	0	1	0	100	100	0	0	100	0	0	0	100	0	0	19110	5.23286	10237	8873	4134	4692	3916	2881	3487	27175	0	11.2701	0	21.3129	0	0	0	2	1
13	130353	2012	0	2	0	2	0	1	0	1	0	0	1	1	2	0	100	0	100	0	50	0	50	0	0	50	50	19110	10.4657	10237	8873	4134	4692	3916	2881	3487	27175	0	22.5403	0	21.3129	0	34.7102	0	2	1
13	130353	2013	2	1	0	3	0	2	0	1	0	0	1	0	3	66.6667	33.3333	0	100	0	66.6667	0	33.3333	0	0	33.3333	0	19110	15.6986	10237	8873	4134	4692	3916	2881	3487	27175	19.537	11.2701	0	42.6257	0	34.7102	0	2	1
13	130353	2014	6	0	1	5	1	2	1	0	2	1	0	0	6	100	0	16.6667	83.3333	16.6667	33.3333	16.6667	0	33.3333	16.6667	0	0	19110	31.3972	10237	8873	4134	4692	3916	2881	3487	27175	58.6109	0	24.1896	42.6257	25.5363	0	57.3559	2	1
13	130353	2015	1	3	0	3	0	1	1	1	1	0	0	0	4	25	75	0	75	0	25	25	25	25	0	0	0	19110	20.9314	10237	8873	4134	4692	3916	2881	3487	27175	9.76849	33.8104	0	21.3129	25.5363	34.7102	28.6779	2	1
13	130353	2016	2	2	1	3	2	1	1	0	0	1	1	0	4	50	50	25	75	50	25	25	0	0	25	25	0	19110	20.9314	10237	8873	4134	4692	3916	2881	3487	27175	19.537	22.5403	48.3793	21.3129	25.5363	0	0	2	1
13	130353	2017	6	3	1	8	1	4	1	0	3	2	3	1	9	66.6667	33.3333	11.1111	88.8889	11.1111	44.4444	11.1111	0	33.3333	22.2222	33.3333	11.1111	19110	47.0958	10237	8873	4134	4692	3916	2881	3487	27175	58.6109	33.8104	24.1896	85.2515	25.5363	0	86.0338	2	1
13	130356	2011	0	1	0	0	0	0	1	0	0	0	0	0	1	0	100	0	0	0	0	100	0	0	0	0	0	18262	5.47585	9613	8649	3710	5100	3884	2458	3110	25719	0	11.562	0	0	25.7467	0	0	2	0
13	130360	2013	0	1	0	1	0	1	0	0	0	1	0	0	1	0	100	0	100	0	100	0	0	0	100	0	0	11057	9.04404	5848	5209	2846	2919	2068	1369	1855	18146	0	19.1975	0	34.2583	0	0	0	1	0
13	130360	2014	0	1	0	0	0	0	0	0	1	1	0	0	1	0	100	0	0	0	0	0	0	100	100	0	0	11057	9.04404	5848	5209	2846	2919	2068	1369	1855	18146	0	19.1975	0	0	0	0	53.9084	1	0
13	130360	2016	1	2	1	0	2	1	0	0	0	2	1	0	3	33.3333	66.6667	33.3333	0	66.6667	33.3333	0	0	0	66.6667	33.3333	0	11057	27.1321	5848	5209	2846	2919	2068	1369	1855	18146	17.0999	38.3951	70.2741	34.2583	0	0	0	1	0
13	130360	2017	9	13	1	7	3	9	9	1	0	4	18	0	22	40.9091	59.0909	4.54545	31.8182	13.6364	40.9091	40.9091	4.54545	0	18.1818	81.8182	0	11057	198.969	5848	5209	2846	2919	2068	1369	1855	18146	153.899	249.568	105.411	308.325	435.203	73.046	0	1	0
13	130370	2013	1	0	0	1	0	0	1	0	0	1	0	0	1	100	0	0	100	0	0	100	0	0	100	0	0	15251	6.55695	7947	7304	4020	4282	2997	1803	2149	24481	12.5834	0	0	0	33.3667	0	0	2	0
13	130370	2014	1	4	1	4	1	0	2	2	0	0	1	2	5	20	80	20	80	20	0	40	40	0	0	20	40	15251	32.7847	7947	7304	4020	4282	2997	1803	2149	24481	12.5834	54.7645	24.8756	0	66.7334	110.926	0	2	0
13	130370	2015	1	2	0	1	1	2	0	0	0	2	1	0	3	33.3333	66.6667	0	33.3333	33.3333	66.6667	0	0	0	66.6667	33.3333	0	15251	19.6708	7947	7304	4020	4282	2997	1803	2149	24481	12.5834	27.3823	24.8756	46.7071	0	0	0	2	0
13	130370	2016	4	2	0	4	1	1	1	1	2	4	1	0	6	66.6667	33.3333	0	66.6667	16.6667	16.6667	16.6667	16.6667	33.3333	66.6667	16.6667	0	15251	39.3417	7947	7304	4020	4282	2997	1803	2149	24481	50.3335	27.3823	24.8756	23.3536	33.3667	55.4631	93.0665	2	0
13	130370	2017	2	0	1	0	1	1	0	0	0	0	2	0	2	100	0	50	0	50	50	0	0	0	0	100	0	15251	13.1139	7947	7304	4020	4282	2997	1803	2149	24481	25.1667	0	24.8756	23.3536	0	0	0	2	0
13	130380	2013	0	1	0	0	0	0	1	0	0	0	0	0	1	0	100	0	0	0	0	100	0	0	0	0	0	25313	3.95054	13195	12118	5833	6413	4912	3379	4776	37896	0	8.25219	0	0	20.3583	0	0	2	0
13	130380	2014	6	2	0	0	3	2	2	0	1	3	2	0	8	75	25	0	0	37.5	25	25	0	12.5	37.5	25	0	25313	31.6043	13195	12118	5833	6413	4912	3379	4776	37896	45.4718	16.5044	51.4315	31.1867	40.7166	0	20.938	2	0
13	130380	2016	1	1	0	0	0	0	2	0	0	1	1	0	2	50	50	0	0	0	0	100	0	0	50	50	0	25313	7.90108	13195	12118	5833	6413	4912	3379	4776	37896	7.57863	8.25219	0	0	40.7166	0	0	2	0
13	130380	2017	23	22	2	0	2	13	12	7	11	18	7	1	45	51.1111	48.8889	4.44444	0	4.44444	28.8889	26.6667	15.5556	24.4444	40	15.5556	2.22222	25313	177.774	13195	12118	5833	6413	4912	3379	4776	37896	174.308	181.548	34.2877	202.713	244.3	207.162	230.318	2	0
13	130390	2011	9	4	0	0	0	5	4	2	2	9	0	0	13	69.2308	30.7692	0	0	0	38.4615	30.7692	15.3846	15.3846	69.2308	0	0	20111	64.6412	10513	9598	5145	5461	3783	2609	3113	31422	85.6083	41.6753	0	91.5583	105.736	76.6577	64.2467	2	1
13	130390	2012	4	3	0	4	0	2	1	2	2	5	2	0	7	57.1429	42.8571	0	57.1429	0	28.5714	14.2857	28.5714	28.5714	71.4286	28.5714	0	20111	34.8068	10513	9598	5145	5461	3783	2609	3113	31422	38.0481	31.2565	0	36.6233	26.434	76.6577	64.2467	2	1
13	130390	2013	2	1	0	2	0	1	0	1	1	3	0	0	3	66.6667	33.3333	0	66.6667	0	33.3333	0	33.3333	33.3333	100	0	0	20111	14.9172	10513	9598	5145	5461	3783	2609	3113	31422	19.0241	10.4188	0	18.3117	0	38.3289	32.1234	2	1
13	130390	2014	1	0	0	0	0	1	0	0	0	0	1	0	1	100	0	0	0	0	100	0	0	0	0	100	0	20111	4.9724	10513	9598	5145	5461	3783	2609	3113	31422	9.51203	0	0	18.3117	0	0	0	2	1
13	130390	2015	2	1	0	3	0	0	1	1	1	2	1	0	3	66.6667	33.3333	0	100	0	0	33.3333	33.3333	33.3333	66.6667	33.3333	0	20111	14.9172	10513	9598	5145	5461	3783	2609	3113	31422	19.0241	10.4188	0	0	26.434	38.3289	32.1234	2	1
13	130390	2016	3	3	0	1	1	1	2	1	1	1	0	1	6	50	50	0	16.6667	16.6667	16.6667	33.3333	16.6667	16.6667	16.6667	0	16.6667	20111	29.8344	10513	9598	5145	5461	3783	2609	3113	31422	28.5361	31.2565	19.4363	18.3117	52.8681	38.3289	32.1234	2	1
13	130390	2017	1	1	0	2	0	0	2	0	0	0	1	0	2	50	50	0	100	0	0	100	0	0	0	50	0	20111	9.94481	10513	9598	5145	5461	3783	2609	3113	31422	9.51203	10.4188	0	0	52.8681	0	0	2	1
13	130395	2015	0	2	0	2	0	0	0	2	0	0	0	0	2	0	100	0	100	0	0	0	100	0	0	0	0	7021	28.486	3738	3283	1849	1844	1329	834	1165	10705	0	60.9199	0	0	0	239.808	0	1	0
13	130400	2014	1	0	0	1	1	0	0	0	0	1	0	0	1	100	0	0	100	100	0	0	0	0	100	0	0	5535	18.0668	2991	2544	1401	1224	1021	747	1142	8444	33.4336	0	71.3776	0	0	0	0	1	0
13	130400	2015	5	1	1	5	1	4	1	0	0	3	2	0	6	83.3333	16.6667	16.6667	83.3333	16.6667	66.6667	16.6667	0	0	50	33.3333	0	5535	108.401	2991	2544	1401	1224	1021	747	1142	8444	167.168	39.3082	71.3776	326.797	97.9432	0	0	1	0
13	130400	2016	1	0	0	1	0	0	1	0	0	0	1	0	1	100	0	0	100	0	0	100	0	0	0	100	0	5535	18.0668	2991	2544	1401	1224	1021	747	1142	8444	33.4336	0	0	0	97.9432	0	0	1	0
13	130400	2017	1	1	0	2	0	0	0	2	0	1	1	0	2	50	50	0	100	0	0	0	100	0	50	50	0	5535	36.1337	2991	2544	1401	1224	1021	747	1142	8444	33.4336	39.3082	0	0	0	267.738	0	1	0
13	130406	2011	0	3	0	3	1	1	1	0	0	2	1	0	3	0	100	0	100	33.3333	33.3333	33.3333	0	0	66.6667	33.3333	0	34406	8.71941	17394	17012	8149	9634	6805	4361	5457	52272	0	17.6346	12.2714	10.3799	14.6951	0	0	3	1
13	130406	2013	0	1	0	1	0	1	0	0	0	0	0	0	1	0	100	0	100	0	100	0	0	0	0	0	0	34406	2.90647	17394	17012	8149	9634	6805	4361	5457	52272	0	5.8782	0	10.3799	0	0	0	3	1
13	130406	2014	0	1	0	1	0	1	0	0	0	0	0	0	1	0	100	0	100	0	100	0	0	0	0	0	0	34406	2.90647	17394	17012	8149	9634	6805	4361	5457	52272	0	5.8782	0	10.3799	0	0	0	3	1
13	130406	2015	1	1	0	2	0	2	0	0	0	0	2	0	2	50	50	0	100	0	100	0	0	0	0	100	0	34406	5.81294	17394	17012	8149	9634	6805	4361	5457	52272	5.74911	5.8782	0	20.7598	0	0	0	3	1
13	130406	2016	4	2	0	0	0	1	0	5	0	0	0	0	6	66.6667	33.3333	0	0	0	16.6667	0	83.3333	0	0	0	0	34406	17.4388	17394	17012	8149	9634	6805	4361	5457	52272	22.9964	11.7564	0	10.3799	0	114.653	0	3	1
13	130406	2017	3	0	0	1	1	1	1	0	0	0	1	0	3	100	0	0	33.3333	33.3333	33.3333	33.3333	0	0	0	33.3333	0	34406	8.71941	17394	17012	8149	9634	6805	4361	5457	52272	17.2473	0	12.2714	10.3799	14.6951	0	0	3	1
13	130410	2011	2	0	0	2	0	1	1	0	0	1	1	0	2	100	0	0	100	0	50	50	0	0	50	50	0	12490	16.0128	6636	5854	3342	3532	2228	1498	1890	19077	30.1386	0	0	28.3126	44.8833	0	0	1	0
13	130410	2017	7	17	2	21	4	9	6	4	1	0	1	0	24	29.1667	70.8333	8.33333	87.5	16.6667	37.5	25	16.6667	4.16667	0	4.16667	0	12490	192.154	6636	5854	3342	3532	2228	1498	1890	19077	105.485	290.4	119.689	254.813	269.3	267.023	52.9101	1	0
13	130420	2011	2	0	0	2	0	1	0	0	1	1	0	1	2	100	0	0	100	0	50	0	0	50	50	0	50	40430	4.94682	20786	19644	9857	11232	7877	4836	6628	61453	9.62186	0	0	8.90313	0	0	15.0875	3	1
13	130420	2013	12	9	0	21	4	7	3	5	2	15	0	0	21	57.1429	42.8571	0	100	19.0476	33.3333	14.2857	23.8095	9.52381	71.4286	0	0	40430	51.9416	20786	19644	9857	11232	7877	4836	6628	61453	57.7312	45.8155	40.5803	62.3219	38.0856	103.391	30.175	3	1
13	130420	2014	10	14	0	22	3	7	6	5	3	14	2	1	24	41.6667	58.3333	0	91.6667	12.5	29.1667	25	20.8333	12.5	58.3333	8.33333	4.16667	40430	59.3619	20786	19644	9857	11232	7877	4836	6628	61453	48.1093	71.2686	30.4352	62.3219	76.1711	103.391	45.2625	3	1
13	130420	2015	5	11	1	14	4	5	6	0	1	5	3	0	16	31.25	68.75	6.25	87.5	25	31.25	37.5	0	6.25	31.25	18.75	0	40430	39.5746	20786	19644	9857	11232	7877	4836	6628	61453	24.0547	55.9967	40.5803	44.5157	76.1711	0	15.0875	3	1
13	130420	2016	18	16	1	32	4	14	8	5	3	11	7	1	34	52.9412	47.0588	2.94118	94.1176	11.7647	41.1765	23.5294	14.7059	8.82353	32.3529	20.5882	2.94118	40430	84.096	20786	19644	9857	11232	7877	4836	6628	61453	86.5967	81.4498	40.5803	124.644	101.562	103.391	45.2625	3	1
13	130420	2017	16	15	0	25	7	9	6	5	4	12	7	0	31	51.6129	48.3871	0	80.6452	22.5806	29.0323	19.3548	16.129	12.9032	38.7097	22.5806	0	40430	76.6757	20786	19644	9857	11232	7877	4836	6628	61453	76.9749	76.3592	71.0155	80.1282	76.1711	103.391	60.35	3	1
13	130423	2012	0	1	0	0	0	0	0	0	1	1	0	0	1	0	100	0	0	0	0	0	0	100	100	0	0	10764	9.29023	5649	5115	2919	3021	2068	1246	1510	17079	0	19.5503	0	0	0	0	66.2252	1	0
13	130423	2014	1	0	0	1	0	0	0	1	0	0	0	0	1	100	0	0	100	0	0	0	100	0	0	0	0	10764	9.29023	5649	5115	2919	3021	2068	1246	1510	17079	17.7022	0	0	0	0	80.2568	0	1	0
13	130423	2015	2	2	0	3	1	1	1	0	1	1	1	0	4	50	50	0	75	25	25	25	0	25	25	25	0	10764	37.1609	5649	5115	2919	3021	2068	1246	1510	17079	35.4045	39.1007	34.2583	33.1016	48.3559	0	66.2252	1	0
13	130423	2016	2	0	0	2	1	1	0	0	0	1	1	0	2	100	0	0	100	50	50	0	0	0	50	50	0	10764	18.5805	5649	5115	2919	3021	2068	1246	1510	17079	35.4045	0	34.2583	33.1016	0	0	0	1	0
13	130423	2017	2	1	0	3	0	0	2	0	1	1	1	0	3	66.6667	33.3333	0	100	0	0	66.6667	0	33.3333	33.3333	33.3333	0	10764	27.8707	5649	5115	2919	3021	2068	1246	1510	17079	35.4045	19.5503	0	0	96.7118	0	66.2252	1	0
13	130426	2015	1	0	0	0	1	0	0	0	0	0	1	0	1	100	0	0	0	100	0	0	0	0	0	100	0	7344	13.6166	3953	3391	1836	2122	1493	820	1073	11891	25.2972	0	54.4662	0	0	0	0	1	0
13	130426	2016	2	1	0	3	1	1	0	0	1	1	1	0	3	66.6667	33.3333	0	100	33.3333	33.3333	0	0	33.3333	33.3333	33.3333	0	7344	40.8497	3953	3391	1836	2122	1493	820	1073	11891	50.5945	29.4898	54.4662	47.1254	0	0	93.1966	1	0
13	130426	2017	0	1	0	0	0	1	0	0	0	0	0	0	1	0	100	0	0	0	100	0	0	0	0	0	0	7344	13.6166	3953	3391	1836	2122	1493	820	1073	11891	0	29.4898	0	47.1254	0	0	0	1	0
13	130430	2011	0	1	0	0	1	0	0	0	0	1	0	0	1	0	100	0	0	100	0	0	0	0	100	0	0	11187	8.93895	5870	5317	2789	2569	2057	1544	2228	17094	0	18.8076	35.8551	0	0	0	0	1	0
13	130430	2012	1	0	0	1	1	0	0	0	0	0	1	0	1	100	0	0	100	100	0	0	0	0	0	100	0	11187	8.93895	5870	5317	2789	2569	2057	1544	2228	17094	17.0358	0	35.8551	0	0	0	0	1	0
13	130430	2013	1	3	0	4	2	1	1	0	0	2	1	0	4	25	75	0	100	50	25	25	0	0	50	25	0	11187	35.7558	5870	5317	2789	2569	2057	1544	2228	17094	17.0358	56.4228	71.7103	38.9257	48.6145	0	0	1	0
13	130430	2017	3	2	0	5	1	0	2	2	0	1	1	0	5	60	40	0	100	20	0	40	40	0	20	20	0	11187	44.6947	5870	5317	2789	2569	2057	1544	2228	17094	51.1073	37.6152	35.8551	0	97.229	129.534	0	1	0
13	130440	2014	1	1	0	2	0	1	0	0	1	2	0	0	2	50	50	0	100	0	50	0	0	50	100	0	0	11944	16.7448	6508	5436	2998	3167	2031	1483	2265	17837	15.3657	18.3959	0	31.5756	0	0	44.1501	1	0
13	130440	2015	1	0	0	1	0	0	0	0	1	1	0	0	1	100	0	0	100	0	0	0	0	100	100	0	0	11944	8.3724	6508	5436	2998	3167	2031	1483	2265	17837	15.3657	0	0	0	0	0	44.1501	1	0
13	130440	2016	2	0	0	2	0	1	0	1	0	1	1	0	2	100	0	0	100	0	50	0	50	0	50	50	0	11944	16.7448	6508	5436	2998	3167	2031	1483	2265	17837	30.7314	0	0	31.5756	0	67.4309	0	1	0
14	140002	2011	2	0	0	2	0	2	0	0	0	0	2	0	2	100	0	0	100	0	100	0	0	0	0	100	0	5728	34.9162	3155	2573	1305	1422	1027	810	1164	9327	63.3914	0	0	140.647	0	0	0	1	0
14	140002	2012	0	1	0	1	0	1	0	0	0	1	0	0	1	0	100	0	100	0	100	0	0	0	100	0	0	5728	17.4581	3155	2573	1305	1422	1027	810	1164	9327	0	38.8651	0	70.3235	0	0	0	1	0
14	140002	2015	1	0	0	1	0	0	1	0	0	0	1	0	1	100	0	0	100	0	0	100	0	0	0	100	0	5728	17.4581	3155	2573	1305	1422	1027	810	1164	9327	31.6957	0	0	0	97.371	0	0	1	0
14	140002	2016	3	1	0	3	0	0	2	1	1	1	1	0	4	75	25	0	75	0	0	50	25	25	25	25	0	5728	69.8324	3155	2573	1305	1422	1027	810	1164	9327	95.0872	38.8651	0	0	194.742	123.457	85.9107	1	0
14	140005	2015	1	1	0	2	1	0	1	0	0	1	0	0	2	50	50	0	100	50	0	50	0	0	50	0	0	10230	19.5503	5485	4745	2341	2531	1885	1469	2004	16448	18.2315	21.0748	42.7168	0	53.0504	0	0	1	0
14	140005	2016	2	0	0	0	1	0	1	0	0	1	1	0	2	100	0	0	0	50	0	50	0	0	50	50	0	10230	19.5503	5485	4745	2341	2531	1885	1469	2004	16448	36.4631	0	42.7168	0	53.0504	0	0	1	0
14	140010	2012	1	1	0	2	0	0	0	0	2	2	0	0	2	50	50	0	100	0	0	0	0	100	100	0	0	211430	0.94594	103834	107596	41783	59240	45858	31250	33299	284313	0.963076	0.929403	0	0	0	0	6.00619	4	1
14	140010	2013	0	1	0	1	1	0	0	0	0	0	1	0	1	0	100	0	100	100	0	0	0	0	0	100	0	211430	0.47297	103834	107596	41783	59240	45858	31250	33299	284313	0	0.929403	2.39332	0	0	0	0	4	1
14	140010	2014	9	9	3	13	2	3	7	4	2	9	2	3	18	50	50	16.6667	72.2222	11.1111	16.6667	38.8889	22.2222	11.1111	50	11.1111	16.6667	211430	8.51346	103834	107596	41783	59240	45858	31250	33299	284313	8.66768	8.36462	4.78664	5.06415	15.2645	12.8	6.00619	4	1
14	140010	2015	44	39	8	64	10	29	13	14	17	30	30	7	83	53.012	46.988	9.63855	77.1084	12.0482	34.9398	15.6627	16.8675	20.4819	36.1446	36.1446	8.43373	211430	39.2565	103834	107596	41783	59240	45858	31250	33299	284313	42.3753	36.2467	23.9332	48.9534	28.3484	44.8	51.0526	4	1
14	140010	2016	113	115	17	194	35	99	36	34	24	56	90	21	228	49.5614	50.4386	7.45614	85.0877	15.3509	43.4211	15.7895	14.9123	10.5263	24.5614	39.4737	9.21053	211430	107.837	103834	107596	41783	59240	45858	31250	33299	284313	108.828	106.881	83.7661	167.117	78.5032	108.8	72.0742	4	1
14	140010	2017	85	51	10	116	16	51	27	23	19	24	24	9	136	62.5	37.5	7.35294	85.2941	11.7647	37.5	19.8529	16.9118	13.9706	17.6471	17.6471	6.61765	211430	64.3239	103834	107596	41783	59240	45858	31250	33299	284313	81.8614	47.3995	38.2931	86.0905	58.8774	73.6	57.0588	4	1
14	140015	2015	1	0	0	1	0	0	0	0	1	1	0	0	1	100	0	0	100	0	0	0	0	100	100	0	0	6904	14.4844	3773	3131	1717	1607	1286	916	1378	10943	26.5041	0	0	0	0	0	72.5689	1	0
14	140015	2016	1	0	0	1	0	0	1	0	0	1	0	0	1	100	0	0	100	0	0	100	0	0	100	0	0	6904	14.4844	3773	3131	1717	1607	1286	916	1378	10943	26.5041	0	0	0	77.7605	0	0	1	0
14	140015	2017	4	2	2	3	3	2	1	0	0	2	1	0	6	66.6667	33.3333	33.3333	50	50	33.3333	16.6667	0	0	33.3333	16.6667	0	6904	86.9061	3773	3131	1717	1607	1286	916	1378	10943	106.016	63.8774	174.723	124.456	77.7605	0	0	1	0
14	140017	2015	0	1	0	1	0	0	0	0	1	1	0	0	1	0	100	0	100	0	0	0	0	100	100	0	0	9347	10.6986	5181	4166	2100	1891	1663	1496	2197	13902	0	24.0038	0	0	0	0	45.5166	1	0
14	140017	2016	1	0	0	1	0	0	0	0	1	1	0	0	1	100	0	0	100	0	0	0	0	100	100	0	0	9347	10.6986	5181	4166	2100	1891	1663	1496	2197	13902	19.3013	0	0	0	0	0	45.5166	1	0
14	140017	2017	1	4	0	5	0	1	3	1	0	0	1	0	5	20	80	0	100	0	20	60	20	0	0	20	0	9347	53.4931	5181	4166	2100	1891	1663	1496	2197	13902	19.3013	96.0154	0	52.8821	180.397	66.8449	0	1	0
14	140020	2011	1	1	0	2	0	0	2	0	0	1	0	0	2	50	50	0	100	0	0	100	0	0	50	0	0	12636	15.8278	6736	5900	2965	3074	2433	1778	2386	18398	14.8456	16.9492	0	0	82.203	0	0	1	1
14	140020	2013	1	1	0	1	2	0	0	0	0	0	0	0	2	50	50	0	50	100	0	0	0	0	0	0	0	12636	15.8278	6736	5900	2965	3074	2433	1778	2386	18398	14.8456	16.9492	67.4536	0	0	0	0	1	1
14	140020	2014	2	4	0	3	0	3	1	0	2	1	1	0	6	33.3333	66.6667	0	50	0	50	16.6667	0	33.3333	16.6667	16.6667	0	12636	47.4834	6736	5900	2965	3074	2433	1778	2386	18398	29.6912	67.7966	0	97.5927	41.1015	0	83.8223	1	1
14	140020	2015	1	2	1	1	0	1	2	0	0	2	0	0	3	33.3333	66.6667	33.3333	33.3333	0	33.3333	66.6667	0	0	66.6667	0	0	12636	23.7417	6736	5900	2965	3074	2433	1778	2386	18398	14.8456	33.8983	0	32.5309	82.203	0	0	1	1
14	140020	2016	1	1	0	2	1	0	0	1	0	1	1	0	2	50	50	0	100	50	0	0	50	0	50	50	0	12636	15.8278	6736	5900	2965	3074	2433	1778	2386	18398	14.8456	16.9492	33.7268	0	0	56.243	0	1	1
14	140020	2017	2	3	0	5	0	4	1	0	0	1	0	0	5	40	60	0	100	0	80	20	0	0	20	0	0	12636	39.5695	6736	5900	2965	3074	2433	1778	2386	18398	29.6912	50.8475	0	130.124	41.1015	0	0	1	1
14	140023	2015	0	1	0	1	0	0	0	0	1	0	0	0	1	0	100	0	100	0	0	0	0	100	0	0	0	5714	17.5009	3088	2626	1231	1436	1132	825	1090	8114	0	38.0807	0	0	0	0	91.7431	1	0
14	140023	2016	0	1	0	0	0	0	0	1	0	1	0	0	1	0	100	0	0	0	0	0	100	0	100	0	0	5714	17.5009	3088	2626	1231	1436	1132	825	1090	8114	0	38.0807	0	0	0	121.212	0	1	0
14	140023	2017	2	2	0	3	0	3	0	0	1	2	0	0	4	50	50	0	75	0	75	0	0	25	50	0	0	5714	70.0035	3088	2626	1231	1436	1132	825	1090	8114	64.7668	76.1615	0	208.914	0	0	91.7431	1	0
14	140028	2016	1	1	0	1	0	1	1	0	0	1	0	0	2	50	50	0	50	0	50	50	0	0	50	0	0	6073	32.9327	3245	2828	1306	1502	1138	941	1186	8696	30.8166	35.3607	0	66.5779	87.8735	0	0	1	0
14	140028	2017	0	3	0	2	0	0	2	1	0	0	0	0	3	0	100	0	66.6667	0	0	66.6667	33.3333	0	0	0	0	6073	49.399	3245	2828	1306	1502	1138	941	1186	8696	0	106.082	0	0	175.747	106.27	0	1	0
14	140030	2016	0	2	0	2	0	1	1	0	0	0	1	1	2	0	100	0	100	0	50	50	0	0	0	50	50	10500	19.0476	5670	4830	2178	2536	2087	1520	2179	14792	0	41.4079	0	39.4322	47.9157	0	0	1	0
14	140030	2017	2	3	0	3	1	3	0	0	1	2	0	0	5	40	60	0	60	20	60	0	0	20	40	0	0	10500	47.619	5670	4830	2178	2536	2087	1520	2179	14792	35.2734	62.1118	45.9137	118.297	0	0	45.8926	1	0
14	140040	2015	1	1	0	1	1	1	0	0	0	0	1	0	2	50	50	0	50	50	50	0	0	0	0	50	0	5158	38.7747	2726	2432	1429	1347	949	583	850	8940	36.6838	41.1184	69.979	74.239	0	0	0	1	0
14	140040	2016	2	0	0	1	0	1	0	1	0	0	0	0	2	100	0	0	50	0	50	0	50	0	0	0	0	5158	38.7747	2726	2432	1429	1347	949	583	850	8940	73.3676	0	0	74.239	0	171.527	0	1	0
14	140045	2011	1	0	0	1	0	0	1	0	0	0	0	0	1	100	0	0	100	0	0	100	0	0	0	0	0	6566	15.23	3408	3158	1657	1573	1335	909	1092	10433	29.3427	0	0	0	74.9064	0	0	1	1
14	140045	2012	1	2	0	2	1	1	0	1	0	3	0	0	3	33.3333	66.6667	0	66.6667	33.3333	33.3333	0	33.3333	0	100	0	0	6566	45.6899	3408	3158	1657	1573	1335	909	1092	10433	29.3427	63.3312	60.35	63.5728	0	110.011	0	1	1
14	140045	2014	1	0	0	1	0	0	1	0	0	0	1	0	1	100	0	0	100	0	0	100	0	0	0	100	0	6566	15.23	3408	3158	1657	1573	1335	909	1092	10433	29.3427	0	0	0	74.9064	0	0	1	1
14	140045	2015	1	1	0	1	0	1	0	1	0	0	0	1	2	50	50	0	50	0	50	0	50	0	0	0	50	6566	30.4599	3408	3158	1657	1573	1335	909	1092	10433	29.3427	31.6656	0	63.5728	0	110.011	0	1	1
14	140045	2016	0	2	0	0	0	1	0	1	0	1	0	0	2	0	100	0	0	0	50	0	50	0	50	0	0	6566	30.4599	3408	3158	1657	1573	1335	909	1092	10433	0	63.3312	0	63.5728	0	110.011	0	1	1
14	140045	2017	3	1	0	3	1	0	1	0	2	1	0	0	4	75	25	0	75	25	0	25	0	50	25	0	0	6566	60.9199	3408	3158	1657	1573	1335	909	1092	10433	88.0282	31.6656	60.35	0	74.9064	0	183.15	1	1
14	140047	2013	0	1	0	1	0	0	1	0	0	0	0	0	1	0	100	0	100	0	0	100	0	0	0	0	0	17276	5.78838	9309	7967	3981	4665	3203	2421	3006	24279	0	12.5518	0	0	31.2207	0	0	2	0
14	140047	2014	12	8	1	18	3	4	4	1	8	1	1	0	20	60	40	5	90	15	20	20	5	40	5	5	0	17276	115.768	9309	7967	3981	4665	3203	2421	3006	24279	128.908	100.414	75.358	85.7449	124.883	41.3052	266.134	2	0
14	140047	2015	5	5	0	8	2	5	1	1	1	2	0	0	10	50	50	0	80	20	50	10	10	10	20	0	0	17276	57.8838	9309	7967	3981	4665	3203	2421	3006	24279	53.7115	62.7589	50.2386	107.181	31.2207	41.3052	33.2668	2	0
14	140047	2016	0	4	1	3	0	2	1	0	1	2	0	0	4	0	100	25	75	0	50	25	0	25	50	0	0	17276	23.1535	9309	7967	3981	4665	3203	2421	3006	24279	0	50.2071	0	42.8725	31.2207	0	33.2668	2	0
14	140047	2017	6	4	1	7	2	3	4	0	1	0	1	0	10	60	40	10	70	20	30	40	0	10	0	10	0	17276	57.8838	9309	7967	3981	4665	3203	2421	3006	24279	64.4538	50.2071	50.2386	64.3087	124.883	0	33.2668	2	0
14	140050	2016	0	1	0	1	0	0	1	0	0	0	1	0	1	0	100	0	100	0	0	100	0	0	0	100	0	4800	20.8333	2548	2252	1011	1336	962	644	847	6769	0	44.405	0	0	103.95	0	0	1	0
14	140060	2011	0	1	0	1	1	0	0	0	0	1	0	0	1	0	100	0	100	100	0	0	0	0	100	0	0	5114	19.5542	2723	2391	1025	1418	1027	702	942	6750	0	41.8235	97.561	0	0	0	0	1	0
14	140060	2013	0	1	0	0	1	0	0	0	0	0	0	0	1	0	100	0	0	100	0	0	0	0	0	0	0	5114	19.5542	2723	2391	1025	1418	1027	702	942	6750	0	41.8235	97.561	0	0	0	0	1	0
14	140060	2016	2	0	0	0	0	1	0	0	1	0	0	0	2	100	0	0	0	0	50	0	0	50	0	0	0	5114	39.1083	2723	2391	1025	1418	1027	702	942	6750	73.4484	0	0	70.5219	0	0	106.157	1	0
14	140060	2017	2	1	0	3	0	2	0	0	1	0	1	0	3	66.6667	33.3333	0	100	0	66.6667	0	0	33.3333	0	33.3333	0	5114	58.6625	2723	2391	1025	1418	1027	702	942	6750	73.4484	41.8235	0	141.044	0	0	106.157	1	0
14	140070	2015	1	0	0	0	0	1	0	0	0	0	1	0	1	100	0	0	0	0	100	0	0	0	0	100	0	4533	22.0604	2389	2144	1369	1228	758	565	613	8375	41.8585	0	0	81.4332	0	0	0	1	0
14	140070	2016	0	1	0	0	1	0	0	0	0	0	1	0	1	0	100	0	0	100	0	0	0	0	0	100	0	4533	22.0604	2389	2144	1369	1228	758	565	613	8375	0	46.6418	73.046	0	0	0	0	1	0
15	150010	2011	0	1	0	0	0	1	0	0	0	0	0	0	1	0	100	0	0	0	100	0	0	0	0	0	0	104453	0.957368	52980	51473	23281	28215	20366	13430	19161	141100	0	1.94277	0	3.54421	0	0	0	4	0
15	150010	2014	7	6	1	11	2	4	5	0	2	6	5	1	13	53.8462	46.1538	7.69231	84.6154	15.3846	30.7692	38.4615	0	15.3846	46.1538	38.4615	7.69231	104453	12.4458	52980	51473	23281	28215	20366	13430	19161	141100	13.2125	11.6566	8.5907	14.1769	24.5507	0	10.4379	4	0
15	150010	2015	16	16	5	27	5	12	6	9	0	6	21	2	32	50	50	15.625	84.375	15.625	37.5	18.75	28.125	0	18.75	65.625	6.25	104453	30.6358	52980	51473	23281	28215	20366	13430	19161	141100	30.2001	31.0843	21.4767	42.5306	29.4609	67.0141	0	4	0
15	150010	2016	13	2	3	12	2	1	2	4	6	10	4	1	15	86.6667	13.3333	20	80	13.3333	6.66667	13.3333	26.6667	40	66.6667	26.6667	6.66667	104453	14.3605	52980	51473	23281	28215	20366	13430	19161	141100	24.5376	3.88553	8.5907	3.54421	9.82029	29.7841	31.3136	4	0
15	150010	2017	65	65	12	107	4	45	25	23	33	45	59	9	130	50	50	9.23077	82.3077	3.07692	34.6154	19.2308	17.6923	25.3846	34.6154	45.3846	6.92308	104453	124.458	52980	51473	23281	28215	20366	13430	19161	141100	122.688	126.28	17.1814	159.49	122.754	171.258	172.225	4	0
15	150020	2017	0	2	0	2	1	0	0	1	0	0	1	0	2	0	100	0	100	50	0	0	50	0	0	50	0	36891	5.42138	19485	17406	8836	9573	7035	4794	6653	53569	0	11.4903	11.3173	0	0	20.8594	0	3	0
15	150030	2016	0	1	0	1	0	0	0	1	0	1	0	0	1	0	100	0	100	0	0	0	100	0	100	0	0	22511	4.44227	12096	10415	6167	6016	4050	2652	3626	35042	0	9.60154	0	0	0	37.7074	0	2	0
15	150030	2017	0	1	0	1	0	0	1	0	0	0	0	0	1	0	100	0	100	0	0	100	0	0	0	0	0	22511	4.44227	12096	10415	6167	6016	4050	2652	3626	35042	0	9.60154	0	0	24.6914	0	0	2	0
15	150034	2012	1	0	0	1	0	1	0	0	0	1	0	0	1	100	0	0	100	0	100	0	0	0	100	0	0	19063	5.24576	10538	8525	3296	5471	4763	2874	2659	25057	9.48947	0	0	18.2782	0	0	0	2	0
15	150034	2016	1	0	0	1	0	1	0	0	0	1	0	0	1	100	0	0	100	0	100	0	0	0	100	0	0	19063	5.24576	10538	8525	3296	5471	4763	2874	2659	25057	9.48947	0	0	18.2782	0	0	0	2	0
15	150040	2012	0	1	0	1	0	0	1	0	0	0	1	0	1	0	100	0	100	0	0	100	0	0	0	100	0	35672	2.80332	18437	17235	8671	8118	6705	4486	7692	52626	0	5.80215	0	0	14.9142	0	0	3	0
15	150040	2016	1	1	0	2	1	0	0	0	1	1	1	0	2	50	50	0	100	50	0	0	0	50	50	50	0	35672	5.60664	18437	17235	8671	8118	6705	4486	7692	52626	5.42388	5.80215	11.5327	0	0	0	13.0005	3	0
15	150040	2017	15	5	0	20	1	7	3	3	6	15	5	0	20	75	25	0	100	5	35	15	15	30	75	25	0	35672	56.0664	18437	17235	8671	8118	6705	4486	7692	52626	81.3581	29.0107	11.5327	86.2281	44.7427	66.8747	78.0031	3	0
15	150050	2011	0	1	0	1	0	0	0	1	0	1	0	0	1	0	100	0	100	0	0	0	100	0	100	0	0	23404	4.27277	12311	11093	5382	5926	4730	3319	4047	33614	0	9.01469	0	0	0	30.1296	0	2	0
15	150050	2012	0	1	0	1	0	1	0	0	0	1	0	0	1	0	100	0	100	0	100	0	0	0	100	0	0	23404	4.27277	12311	11093	5382	5926	4730	3319	4047	33614	0	9.01469	0	16.8748	0	0	0	2	0
15	150050	2013	0	1	0	1	1	0	0	0	0	1	0	0	1	0	100	0	100	100	0	0	0	0	100	0	0	23404	4.27277	12311	11093	5382	5926	4730	3319	4047	33614	0	9.01469	18.5805	0	0	0	0	2	0
15	150050	2015	0	1	0	1	0	0	1	0	0	1	0	0	1	0	100	0	100	0	0	100	0	0	100	0	0	23404	4.27277	12311	11093	5382	5926	4730	3319	4047	33614	0	9.01469	0	0	21.1416	0	0	2	0
15	150060	2011	1	0	0	1	0	1	0	0	0	1	0	0	1	100	0	0	100	0	100	0	0	0	100	0	0	73090	1.36818	36724	36366	14685	19240	15073	10654	13438	99075	2.72301	0	0	5.19751	0	0	0	3	1
15	150060	2012	1	3	1	3	1	1	1	1	0	4	0	0	4	25	75	25	75	25	25	25	25	0	100	0	0	73090	5.4727	36724	36366	14685	19240	15073	10654	13438	99075	2.72301	8.24946	6.80967	5.19751	6.63438	9.38615	0	3	1
15	150060	2013	8	20	5	23	5	10	4	4	5	26	1	0	28	28.5714	71.4286	17.8571	82.1429	17.8571	35.7143	14.2857	14.2857	17.8571	92.8571	3.57143	0	73090	38.3089	36724	36366	14685	19240	15073	10654	13438	99075	21.7841	54.9964	34.0483	51.9751	26.5375	37.5446	37.2079	3	1
15	150060	2014	0	4	1	3	0	2	2	0	0	3	1	0	4	0	100	25	75	0	50	50	0	0	75	25	0	73090	5.4727	36724	36366	14685	19240	15073	10654	13438	99075	0	10.9993	0	10.395	13.2688	0	0	3	1
15	150060	2015	7	7	0	14	2	6	2	2	2	8	0	0	14	50	50	0	100	14.2857	42.8571	14.2857	14.2857	14.2857	57.1429	0	0	73090	19.1545	36724	36366	14685	19240	15073	10654	13438	99075	19.0611	19.2487	13.6193	31.185	13.2688	18.7723	14.8832	3	1
15	150060	2016	10	21	2	28	3	11	7	6	4	23	2	1	31	32.2581	67.7419	6.45161	90.3226	9.67742	35.4839	22.5806	19.3548	12.9032	74.1935	6.45161	3.22581	73090	42.4135	36724	36366	14685	19240	15073	10654	13438	99075	27.2301	57.7462	20.429	57.1726	46.4407	56.3169	29.7663	3	1
15	150060	2017	6	6	0	10	0	6	3	2	1	3	4	0	12	50	50	0	83.3333	0	50	25	16.6667	8.33333	25	33.3333	0	73090	16.4181	36724	36366	14685	19240	15073	10654	13438	99075	16.3381	16.4989	0	31.185	19.9031	18.7723	7.44158	3	1
15	150070	2017	1	0	0	1	0	0	1	0	0	1	0	0	1	100	0	0	100	0	0	100	0	0	100	0	0	15314	6.52997	8122	7192	4154	4297	2870	1660	2333	24759	12.3122	0	0	0	34.8432	0	0	2	0
15	150080	2011	1	0	0	0	0	1	0	0	0	0	0	1	1	100	0	0	0	0	100	0	0	0	0	0	100	367364	0.27221	173385	193979	63559	94971	81440	58665	68729	471980	0.576751	0	0	1.05295	0	0	0	4	1
15	150080	2012	0	1	0	1	0	1	0	0	0	1	0	0	1	0	100	0	100	0	100	0	0	0	100	0	0	367364	0.27221	173385	193979	63559	94971	81440	58665	68729	471980	0	0.51552	0	1.05295	0	0	0	4	1
15	150080	2013	2	3	0	4	2	2	0	1	0	1	3	0	5	40	60	0	80	40	40	0	20	0	20	60	0	367364	1.36105	173385	193979	63559	94971	81440	58665	68729	471980	1.1535	1.54656	3.14668	2.10591	0	1.70459	0	4	1
15	150080	2014	3	2	0	3	2	1	0	1	1	1	1	1	5	60	40	0	60	40	20	0	20	20	20	20	20	367364	1.36105	173385	193979	63559	94971	81440	58665	68729	471980	1.73025	1.03104	3.14668	1.05295	0	1.70459	1.45499	4	1
15	150080	2015	8	1	3	6	0	3	3	3	0	3	5	0	9	88.8889	11.1111	33.3333	66.6667	0	33.3333	33.3333	33.3333	0	33.3333	55.5556	0	367364	2.44989	173385	193979	63559	94971	81440	58665	68729	471980	4.61401	0.51552	0	3.15886	3.68369	5.11378	0	4	1
15	150080	2016	12	5	6	11	0	7	4	6	0	6	8	2	17	70.5882	29.4118	35.2941	64.7059	0	41.1765	23.5294	35.2941	0	35.2941	47.0588	11.7647	367364	4.62756	173385	193979	63559	94971	81440	58665	68729	471980	6.92101	2.5776	0	7.37067	4.91159	10.2276	0	4	1
15	150080	2017	27	7	1	31	4	10	10	6	4	4	21	4	34	79.4118	20.5882	2.94118	91.1765	11.7647	29.4118	29.4118	17.6471	11.7647	11.7647	61.7647	11.7647	367364	9.25513	173385	193979	63559	94971	81440	58665	68729	471980	15.5723	3.60864	6.29337	10.5295	12.279	10.2276	5.81996	4	1
15	150085	2015	1	1	0	2	0	0	2	0	0	2	0	0	2	50	50	0	100	0	0	100	0	0	100	0	0	14163	14.1213	7693	6470	3290	3775	2753	1921	2424	20543	12.9988	15.456	0	0	72.648	0	0	2	0
15	150085	2017	2	4	0	6	3	0	1	2	0	1	0	0	6	33.3333	66.6667	0	100	50	0	16.6667	33.3333	0	16.6667	0	0	14163	42.3639	7693	6470	3290	3775	2753	1921	2424	20543	25.9977	61.8238	91.1854	0	36.324	104.112	0	2	0
15	150090	2011	0	1	0	1	1	0	0	0	0	0	0	0	1	0	100	0	100	100	0	0	0	0	0	0	0	27238	3.67134	14314	12924	6732	7050	4852	3289	5315	40497	0	7.73754	14.8544	0	0	0	0	2	1
15	150090	2013	2	1	0	3	0	1	1	1	0	2	1	0	3	66.6667	33.3333	0	100	0	33.3333	33.3333	33.3333	0	66.6667	33.3333	0	27238	11.014	14314	12924	6732	7050	4852	3289	5315	40497	13.9723	7.73754	0	14.1844	20.6101	30.4044	0	2	1
15	150090	2014	1	1	1	1	0	0	0	2	0	2	0	0	2	50	50	50	50	0	0	0	100	0	100	0	0	27238	7.34268	14314	12924	6732	7050	4852	3289	5315	40497	6.98617	7.73754	0	0	0	60.8088	0	2	1
15	150090	2015	2	0	0	2	0	1	1	0	0	2	0	0	2	100	0	0	100	0	50	50	0	0	100	0	0	27238	7.34268	14314	12924	6732	7050	4852	3289	5315	40497	13.9723	0	0	14.1844	20.6101	0	0	2	1
15	150090	2016	1	0	0	1	1	0	0	0	0	0	1	0	1	100	0	0	100	100	0	0	0	0	0	100	0	27238	3.67134	14314	12924	6732	7050	4852	3289	5315	40497	6.98617	0	14.8544	0	0	0	0	2	1
15	150090	2017	2	0	0	2	1	0	0	0	1	1	0	0	2	100	0	0	100	50	0	0	0	50	50	0	0	27238	7.34268	14314	12924	6732	7050	4852	3289	5315	40497	13.9723	0	14.8544	0	0	0	18.8147	2	1
15	150095	2014	1	0	0	1	0	1	0	0	0	0	1	0	1	100	0	0	100	0	100	0	0	0	0	100	0	18762	5.32992	9728	9034	4294	5051	3595	2392	3430	26546	10.2796	0	0	19.7981	0	0	0	2	0
15	150095	2016	3	5	1	7	0	3	1	2	2	5	2	0	8	37.5	62.5	12.5	87.5	0	37.5	12.5	25	25	62.5	25	0	18762	42.6394	9728	9034	4294	5051	3595	2392	3430	26546	30.8388	55.3465	0	59.3942	27.8164	83.612	58.309	2	0
15	150095	2017	2	1	1	2	1	0	0	0	2	3	0	0	3	66.6667	33.3333	33.3333	66.6667	33.3333	0	0	0	66.6667	100	0	0	18762	15.9898	9728	9034	4294	5051	3595	2392	3430	26546	20.5592	11.0693	23.2883	0	0	0	58.309	2	0
15	150100	2013	1	0	0	1	0	1	0	0	0	0	0	0	1	100	0	0	100	0	100	0	0	0	0	0	0	10457	9.56297	5626	4831	2728	2306	1795	1383	2245	15849	17.7746	0	0	43.3651	0	0	0	1	0
15	150110	2011	0	1	0	1	0	0	1	0	0	0	0	0	1	0	100	0	100	0	0	100	0	0	0	0	0	14905	6.70916	7648	7257	4140	4278	2849	1541	2097	23864	0	13.7798	0	0	35.1	0	0	2	0
15	150110	2016	0	1	0	1	0	1	0	0	0	0	0	0	1	0	100	0	100	0	100	0	0	0	0	0	0	14905	6.70916	7648	7257	4140	4278	2849	1541	2097	23864	0	13.7798	0	23.3754	0	0	0	2	0
15	150120	2012	0	1	0	1	0	1	0	0	0	1	0	0	1	0	100	0	100	0	100	0	0	0	100	0	0	25772	3.88018	13744	12028	5868	7089	4994	3262	4559	36882	0	8.31393	0	14.1064	0	0	0	2	0
15	150120	2014	1	0	1	0	0	0	0	0	1	1	0	0	1	100	0	100	0	0	0	0	0	100	100	0	0	25772	3.88018	13744	12028	5868	7089	4994	3262	4559	36882	7.2759	0	0	0	0	0	21.9346	2	0
15	150120	2016	1	1	1	1	1	1	0	0	0	2	0	0	2	50	50	50	50	50	50	0	0	0	100	0	0	25772	7.76036	13744	12028	5868	7089	4994	3262	4559	36882	7.2759	8.31393	17.0416	14.1064	0	0	0	2	0
15	150120	2017	1	0	0	1	0	0	0	1	0	1	0	0	1	100	0	0	100	0	0	0	100	0	100	0	0	25772	3.88018	13744	12028	5868	7089	4994	3262	4559	36882	7.2759	0	0	0	0	30.656	0	2	0
15	150130	2014	11	11	1	21	5	9	4	1	3	0	4	0	22	50	50	4.54545	95.4545	22.7273	40.9091	18.1818	4.54545	13.6364	0	18.1818	0	72593	30.306	36449	36144	15444	20104	15254	10187	11604	99859	30.1792	30.4338	32.375	44.7672	26.2226	9.81643	25.8532	3	0
15	150130	2017	2	2	0	4	0	1	2	1	0	2	1	0	4	50	50	0	100	0	25	50	25	0	50	25	0	72593	5.51017	36449	36144	15444	20104	15254	10187	11604	99859	5.48712	5.53342	0	4.97413	13.1113	9.81643	0	3	0
15	150140	2011	11	7	7	9	2	10	2	4	0	4	10	1	18	61.1111	38.8889	38.8889	50	11.1111	55.5556	11.1111	22.2222	0	22.2222	55.5556	5.55556	1117378	1.61091	518211	599167	174796	272821	234398	179848	255515	1393399	2.12269	1.16829	1.14419	3.66541	0.85325	2.2241	0	4	1
15	150140	2012	7	14	4	11	3	13	1	4	0	7	7	0	21	33.3333	66.6667	19.0476	52.381	14.2857	61.9048	4.7619	19.0476	0	33.3333	33.3333	0	1117378	1.8794	518211	599167	174796	272821	234398	179848	255515	1393399	1.3508	2.33658	1.71629	4.76503	0.426625	2.2241	0	4	1
15	150140	2013	5	6	1	8	4	5	1	1	0	6	1	1	11	45.4545	54.5455	9.09091	72.7273	36.3636	45.4545	9.09091	9.09091	0	54.5455	9.09091	9.09091	1117378	0.984448	518211	599167	174796	272821	234398	179848	255515	1393399	0.964858	1.00139	2.28838	1.8327	0.426625	0.556025	0	4	1
15	150140	2014	37	17	5	43	7	23	16	6	2	13	28	3	54	68.5185	31.4815	9.25926	79.6296	12.963	42.5926	29.6296	11.1111	3.7037	24.0741	51.8519	5.55556	1117378	4.83274	518211	599167	174796	272821	234398	179848	255515	1393399	7.13995	2.83727	4.00467	8.43044	6.826	3.33615	0.782733	4	1
15	150140	2015	78	25	37	57	9	43	21	22	8	24	47	15	103	75.7282	24.2718	35.9223	55.3398	8.73786	41.7476	20.3883	21.3592	7.76699	23.301	45.6311	14.5631	1117378	9.21801	518211	599167	174796	272821	234398	179848	255515	1393399	15.0518	4.17246	5.14886	15.7613	8.95912	12.2326	3.13093	4	1
15	150140	2016	401	182	79	447	57	268	126	71	61	139	261	59	583	68.7822	31.2178	13.5506	76.6724	9.77702	45.9691	21.6123	12.1784	10.4631	23.8422	44.7684	10.1201	1117378	52.1757	518211	599167	174796	272821	234398	179848	255515	1393399	77.3816	30.3755	32.6094	98.2329	53.7547	39.4778	23.8734	4	1
15	150140	2017	467	301	95	607	63	292	197	94	122	230	324	62	768	60.8073	39.1927	12.3698	79.0365	8.20312	38.0208	25.651	12.2396	15.8854	29.9479	42.1875	8.07292	1117378	68.7323	518211	599167	174796	272821	234398	179848	255515	1393399	90.1177	50.2364	36.042	107.03	84.0451	52.2664	47.7467	4	1
15	150150	2013	2	2	3	1	0	3	0	0	1	3	1	0	4	50	50	75	25	0	75	0	0	25	75	25	0	38627	10.3555	19151	19476	7655	10105	8351	5542	6974	51651	10.4433	10.269	0	29.6883	0	0	14.339	3	0
15	150150	2014	1	1	0	2	0	0	1	1	0	1	1	0	2	50	50	0	100	0	0	50	50	0	50	50	0	38627	5.17773	19151	19476	7655	10105	8351	5542	6974	51651	5.22166	5.13452	0	0	11.9746	18.044	0	3	0
15	150150	2015	4	2	0	6	1	2	1	1	1	1	2	0	6	66.6667	33.3333	0	100	16.6667	33.3333	16.6667	16.6667	16.6667	16.6667	33.3333	0	38627	15.5332	19151	19476	7655	10105	8351	5542	6974	51651	20.8866	10.269	13.0634	19.7922	11.9746	18.044	14.339	3	0
15	150150	2016	3	2	1	4	1	1	2	1	0	1	3	0	5	60	40	20	80	20	20	40	20	0	20	60	0	38627	12.9443	19151	19476	7655	10105	8351	5542	6974	51651	15.665	10.269	13.0634	9.89609	23.9492	18.044	0	3	0
15	150150	2017	9	0	1	6	0	5	3	1	0	3	0	1	9	100	0	11.1111	66.6667	0	55.5556	33.3333	11.1111	0	33.3333	0	11.1111	38627	23.2998	19151	19476	7655	10105	8351	5542	6974	51651	46.9949	0	0	49.4805	35.9238	18.044	0	3	0
15	150160	2015	1	0	1	0	0	0	1	0	0	1	0	0	1	100	0	100	0	0	0	100	0	0	100	0	0	9783	10.2218	5131	4652	1996	2783	1986	1257	1761	13630	19.4894	0	0	0	50.3525	0	0	1	0
15	150170	2011	0	2	1	1	1	0	1	0	0	1	0	0	2	0	100	50	50	50	0	50	0	0	50	0	0	81703	2.44789	41169	40534	17630	21738	15390	10635	16310	113227	0	4.93413	5.67215	0	6.49773	0	0	4	1
15	150170	2012	2	1	0	3	1	2	0	0	0	3	0	0	3	66.6667	33.3333	0	100	33.3333	66.6667	0	0	0	100	0	0	81703	3.67184	41169	40534	17630	21738	15390	10635	16310	113227	4.85802	2.46706	5.67215	9.20048	0	0	0	4	1
15	150170	2013	25	15	2	38	2	19	13	4	2	29	10	0	40	62.5	37.5	5	95	5	47.5	32.5	10	5	72.5	25	0	81703	48.9578	41169	40534	17630	21738	15390	10635	16310	113227	60.7253	37.006	11.3443	87.4045	84.4704	37.6117	12.2624	4	1
15	150170	2014	12	11	5	18	3	6	8	2	4	12	7	2	23	52.1739	47.8261	21.7391	78.2609	13.0435	26.087	34.7826	8.69565	17.3913	52.1739	30.4348	8.69565	81703	28.1507	41169	40534	17630	21738	15390	10635	16310	113227	29.1481	27.1377	17.0164	27.6014	51.9818	18.8058	24.5248	4	1
15	150170	2015	4	9	1	12	1	6	3	1	2	6	5	0	13	30.7692	69.2308	7.69231	92.3077	7.69231	46.1538	23.0769	7.69231	15.3846	46.1538	38.4615	0	81703	15.9113	41169	40534	17630	21738	15390	10635	16310	113227	9.71605	22.2036	5.67215	27.6014	19.4932	9.40291	12.2624	4	1
15	150170	2016	7	11	1	17	3	5	3	3	4	11	5	0	18	38.8889	61.1111	5.55556	94.4444	16.6667	27.7778	16.6667	16.6667	22.2222	61.1111	27.7778	0	81703	22.031	41169	40534	17630	21738	15390	10635	16310	113227	17.0031	27.1377	17.0164	23.0012	19.4932	28.2087	24.5248	4	1
15	150170	2017	1	11	0	12	0	4	3	0	5	4	2	0	12	8.33333	91.6667	0	100	0	33.3333	25	0	41.6667	33.3333	16.6667	0	81703	14.6873	41169	40534	17630	21738	15390	10635	16310	113227	2.42901	27.1377	0	18.401	19.4932	0	30.656	4	1
15	150172	2012	0	3	0	2	0	3	0	0	0	1	1	0	3	0	100	0	66.6667	0	100	0	0	0	33.3333	33.3333	0	11650	25.7511	6231	5419	2337	2732	2294	1849	2438	15690	0	55.3608	0	109.81	0	0	0	1	0
15	150172	2013	1	1	0	2	0	2	0	0	0	1	1	0	2	50	50	0	100	0	100	0	0	0	50	50	0	11650	17.1674	6231	5419	2337	2732	2294	1849	2438	15690	16.0488	18.4536	0	73.2064	0	0	0	1	0
15	150172	2014	0	1	0	1	1	0	0	0	0	1	0	0	1	0	100	0	100	100	0	0	0	0	100	0	0	11650	8.58369	6231	5419	2337	2732	2294	1849	2438	15690	0	18.4536	42.7899	0	0	0	0	1	0
15	150172	2017	1	0	0	1	0	0	1	0	0	1	0	0	1	100	0	0	100	0	0	100	0	0	100	0	0	11650	8.58369	6231	5419	2337	2732	2294	1849	2438	15690	16.0488	0	0	0	43.592	0	0	1	0
15	150175	2013	0	1	0	1	0	0	0	1	0	0	1	0	1	0	100	0	100	0	0	0	100	0	0	100	0	5276	18.9538	2745	2531	1146	1291	962	730	1147	7317	0	39.5101	0	0	0	136.986	0	1	0
15	150178	2013	2	0	0	2	0	0	0	1	1	0	0	0	2	100	0	0	100	0	0	0	50	50	0	0	0	36125	5.53633	18861	17264	8253	9966	7043	4614	6249	52493	10.6039	0	0	0	0	21.6732	16.0026	3	0
15	150178	2014	1	1	0	2	0	0	2	0	0	0	0	0	2	50	50	0	100	0	0	100	0	0	0	0	0	36125	5.53633	18861	17264	8253	9966	7043	4614	6249	52493	5.30195	5.7924	0	0	28.397	0	0	3	0
15	150180	2011	5	12	4	13	2	6	6	2	1	13	0	0	17	29.4118	70.5882	23.5294	76.4706	11.7647	35.2941	35.2941	11.7647	5.88235	76.4706	0	0	60097	28.2876	31086	29011	15725	15792	11168	6959	10453	92860	16.0844	41.3636	12.7186	37.9939	53.7249	28.7398	9.56663	3	1
15	150180	2012	4	13	2	15	4	9	3	0	1	7	1	0	17	23.5294	76.4706	11.7647	88.2353	23.5294	52.9412	17.6471	0	5.88235	41.1765	5.88235	0	60097	28.2876	31086	29011	15725	15792	11168	6959	10453	92860	12.8675	44.8106	25.4372	56.9909	26.8625	0	9.56663	3	1
15	150180	2013	1	5	0	6	2	1	2	0	1	4	0	0	6	16.6667	83.3333	0	100	33.3333	16.6667	33.3333	0	16.6667	66.6667	0	0	60097	9.98386	31086	29011	15725	15792	11168	6959	10453	92860	3.21688	17.2348	12.7186	6.33232	17.9083	0	9.56663	3	1
15	150180	2014	4	8	2	10	3	3	3	1	2	9	1	0	12	33.3333	66.6667	16.6667	83.3333	25	25	25	8.33333	16.6667	75	8.33333	0	60097	19.9677	31086	29011	15725	15792	11168	6959	10453	92860	12.8675	27.5757	19.0779	18.997	26.8625	14.3699	19.1333	3	1
15	150180	2015	5	8	0	13	5	5	0	2	1	8	3	0	13	38.4615	61.5385	0	100	38.4615	38.4615	0	15.3846	7.69231	61.5385	23.0769	0	60097	21.6317	31086	29011	15725	15792	11168	6959	10453	92860	16.0844	27.5757	31.7965	31.6616	0	28.7398	9.56663	3	1
15	150180	2016	7	6	0	13	1	6	1	2	3	8	2	0	13	53.8462	46.1538	0	100	7.69231	46.1538	7.69231	15.3846	23.0769	61.5385	15.3846	0	60097	21.6317	31086	29011	15725	15792	11168	6959	10453	92860	22.5182	20.6818	6.3593	37.9939	8.95415	28.7398	28.6999	3	1
15	150180	2017	2	7	0	8	1	4	0	0	4	8	0	0	9	22.2222	77.7778	0	88.8889	11.1111	44.4444	0	0	44.4444	88.8889	0	0	60097	14.9758	31086	29011	15725	15792	11168	6959	10453	92860	6.43376	24.1288	6.3593	25.3293	0	0	38.2665	3	1
15	150190	2014	1	0	0	1	0	0	0	0	1	1	0	0	1	100	0	0	100	0	0	0	0	100	100	0	0	17589	5.68537	9185	8404	4213	4360	3387	2318	3311	25695	10.8873	0	0	0	0	0	30.2024	2	0
15	150190	2015	0	1	0	1	1	0	0	0	0	0	1	0	1	0	100	0	100	100	0	0	0	0	0	100	0	17589	5.68537	9185	8404	4213	4360	3387	2318	3311	25695	0	11.8991	23.7361	0	0	0	0	2	0
15	150195	2013	1	0	0	1	0	1	0	0	0	1	0	0	1	100	0	0	100	0	100	0	0	0	100	0	0	17089	5.85172	9010	8079	3833	4962	3492	2351	2451	26484	11.0988	0	0	20.1532	0	0	0	2	0
15	150200	2015	1	0	0	1	0	1	0	0	0	1	0	0	1	100	0	0	100	0	100	0	0	0	100	0	0	14649	6.8264	7583	7066	3134	3808	2660	2088	2959	20443	13.1874	0	0	26.2605	0	0	0	2	0
15	150200	2016	1	1	0	2	1	0	1	0	0	1	1	0	2	50	50	0	100	50	0	50	0	0	50	50	0	14649	13.6528	7583	7066	3134	3808	2660	2088	2959	20443	13.1874	14.1523	31.9081	0	37.594	0	0	2	0
15	150210	2016	1	1	0	2	1	1	0	0	0	0	2	0	2	50	50	0	100	50	50	0	0	0	0	100	0	83899	2.38382	43133	40766	19905	22697	15351	9726	16220	120896	2.31841	2.45302	5.02386	4.40587	0	0	0	4	0
15	150210	2017	8	6	0	13	0	10	1	3	0	6	2	3	14	57.1429	42.8571	0	92.8571	0	71.4286	7.14286	21.4286	0	42.8571	14.2857	21.4286	83899	16.6867	43133	40766	19905	22697	15351	9726	16220	120896	18.5473	14.7181	0	44.0587	6.51423	30.8452	0	4	0
15	150215	2013	0	1	0	1	0	0	0	1	0	1	0	0	1	0	100	0	100	0	0	0	100	0	100	0	0	19251	5.19454	9841	9410	3774	5640	4366	2742	2729	26716	0	10.627	0	0	0	36.4697	0	2	0
15	150215	2014	7	4	3	6	0	3	3	2	3	0	2	0	11	63.6364	36.3636	27.2727	54.5455	0	27.2727	27.2727	18.1818	27.2727	0	18.1818	0	19251	57.1399	9841	9410	3774	5640	4366	2742	2729	26716	71.131	42.508	0	53.1915	68.7128	72.9395	109.93	2	0
15	150215	2015	4	0	1	3	0	2	0	2	0	1	1	0	4	100	0	25	75	0	50	0	50	0	25	25	0	19251	20.7781	9841	9410	3774	5640	4366	2742	2729	26716	40.6463	0	0	35.461	0	72.9395	0	2	0
15	150215	2016	3	1	0	3	1	2	1	0	0	1	1	0	4	75	25	0	75	25	50	25	0	0	25	25	0	19251	20.7781	9841	9410	3774	5640	4366	2742	2729	26716	30.4847	10.627	26.4971	35.461	22.9043	0	0	2	0
15	150215	2017	12	7	5	14	0	6	7	6	0	2	7	2	19	63.1579	36.8421	26.3158	73.6842	0	31.5789	36.8421	31.5789	0	10.5263	36.8421	10.5263	19251	98.6962	9841	9410	3774	5640	4366	2742	2729	26716	121.939	74.3889	0	106.383	160.33	218.818	0	2	0
15	150220	2014	0	1	0	1	0	0	0	0	1	1	0	0	1	0	100	0	100	0	0	0	0	100	100	0	0	48374	2.06723	23588	24786	9255	11988	9633	7029	10469	63639	0	4.03454	0	0	0	0	9.55201	3	0
15	150220	2017	9	7	1	15	3	5	4	1	3	10	4	2	16	56.25	43.75	6.25	93.75	18.75	31.25	25	6.25	18.75	62.5	25	12.5	48374	33.0756	23588	24786	9255	11988	9633	7029	10469	63639	38.155	28.2417	32.4149	41.7084	41.5239	14.2268	28.656	3	0
15	150240	2013	1	2	0	3	1	2	0	0	0	1	1	1	3	33.3333	66.6667	0	100	33.3333	66.6667	0	0	0	33.3333	33.3333	33.3333	131392	2.28324	63313	68079	25181	35291	27511	19134	24275	173149	1.57945	2.93776	3.97125	5.66717	0	0	0	4	0
15	150240	2014	5	1	1	5	1	1	3	0	1	2	4	0	6	83.3333	16.6667	16.6667	83.3333	16.6667	16.6667	50	0	16.6667	33.3333	66.6667	0	131392	4.56649	63313	68079	25181	35291	27511	19134	24275	173149	7.89727	1.46888	3.97125	2.83358	10.9047	0	4.11946	4	0
15	150240	2015	1	0	0	1	0	1	0	0	0	1	0	0	1	100	0	0	100	0	100	0	0	0	100	0	0	131392	0.761081	63313	68079	25181	35291	27511	19134	24275	173149	1.57945	0	0	2.83358	0	0	0	4	0
15	150240	2016	1	2	1	2	0	2	1	0	0	0	2	1	3	33.3333	66.6667	33.3333	66.6667	0	66.6667	33.3333	0	0	0	66.6667	33.3333	131392	2.28324	63313	68079	25181	35291	27511	19134	24275	173149	1.57945	2.93776	0	5.66717	3.63491	0	0	4	0
15	150240	2017	6	6	0	5	0	8	2	0	2	3	5	0	12	50	50	0	41.6667	0	66.6667	16.6667	0	16.6667	25	41.6667	0	131392	9.13298	63313	68079	25181	35291	27511	19134	24275	173149	9.47673	8.81329	0	22.6687	7.26982	0	8.23893	4	0
15	150250	2016	0	3	1	1	0	2	1	0	0	2	0	0	3	0	100	33.3333	33.3333	0	66.6667	33.3333	0	0	66.6667	0	0	13670	21.9459	7412	6258	3301	3567	2528	1753	2521	21005	0	47.9386	0	56.0695	39.557	0	0	2	0
15	150270	2011	0	1	0	1	0	1	0	0	0	0	0	0	1	0	100	0	100	0	100	0	0	0	0	0	0	33963	2.94438	17338	16625	6742	7403	6644	5087	8087	45557	0	6.01504	0	13.508	0	0	0	2	1
15	150270	2012	0	1	0	1	1	0	0	0	0	0	0	0	1	0	100	0	100	100	0	0	0	0	0	0	0	33963	2.94438	17338	16625	6742	7403	6644	5087	8087	45557	0	6.01504	14.8324	0	0	0	0	2	1
15	150270	2013	1	0	0	1	0	1	0	0	0	1	0	0	1	100	0	0	100	0	100	0	0	0	100	0	0	33963	2.94438	17338	16625	6742	7403	6644	5087	8087	45557	5.76768	0	0	13.508	0	0	0	2	1
15	150270	2014	3	1	0	3	1	1	0	0	2	0	0	0	4	75	25	0	75	25	25	0	0	50	0	0	0	33963	11.7775	17338	16625	6742	7403	6644	5087	8087	45557	17.303	6.01504	14.8324	13.508	0	0	24.731	2	1
15	150270	2015	8	5	0	11	3	4	0	2	4	4	1	0	13	61.5385	38.4615	0	84.6154	23.0769	30.7692	0	15.3846	30.7692	30.7692	7.69231	0	33963	38.2769	17338	16625	6742	7403	6644	5087	8087	45557	46.1414	30.0752	44.4972	54.0321	0	39.3159	49.4621	2	1
15	150270	2016	6	5	0	10	1	6	1	0	3	2	0	0	11	54.5455	45.4545	0	90.9091	9.09091	54.5455	9.09091	0	27.2727	18.1818	0	0	33963	32.3882	17338	16625	6742	7403	6644	5087	8087	45557	34.6061	30.0752	14.8324	81.0482	15.0512	0	37.0966	2	1
15	150270	2017	17	14	5	23	2	8	7	8	6	10	2	3	31	54.8387	45.1613	16.129	74.1935	6.45161	25.8065	22.5806	25.8065	19.3548	32.2581	6.45161	9.67742	33963	91.2758	17338	16625	6742	7403	6644	5087	8087	45557	98.0505	84.2105	29.6648	108.064	105.358	157.264	74.1931	2	1
15	150276	2016	1	1	0	1	0	0	1	0	1	2	0	0	2	50	50	0	50	0	0	50	0	50	100	0	0	7623	26.2364	4643	2980	1268	1913	1750	1399	1293	10466	21.5378	33.557	0	0	57.1429	0	77.3395	1	0
15	150276	2017	2	0	0	0	0	0	1	1	0	2	0	0	2	100	0	0	0	0	0	50	50	0	100	0	0	7623	26.2364	4643	2980	1268	1913	1750	1399	1293	10466	43.0756	0	0	0	57.1429	71.4796	0	1	0
15	150277	2013	3	1	0	4	0	1	0	0	3	4	0	0	4	75	25	0	100	0	25	0	0	75	100	0	0	13418	29.8107	7164	6254	2917	3056	2237	1887	3321	18288	41.876	15.9898	0	32.7225	0	0	90.3342	1	0
15	150277	2014	0	2	0	2	0	0	2	0	0	2	0	0	2	0	100	0	100	0	0	100	0	0	100	0	0	13418	14.9054	7164	6254	2917	3056	2237	1887	3321	18288	0	31.9795	0	0	89.4055	0	0	1	0
15	150277	2015	4	2	1	5	2	2	0	1	1	4	2	0	6	66.6667	33.3333	16.6667	83.3333	33.3333	33.3333	0	16.6667	16.6667	66.6667	33.3333	0	13418	44.7161	7164	6254	2917	3056	2237	1887	3321	18288	55.8347	31.9795	68.5636	65.445	0	52.9942	30.1114	1	0
15	150277	2016	1	1	1	1	1	1	0	0	0	1	1	0	2	50	50	50	50	50	50	0	0	0	50	50	0	13418	14.9054	7164	6254	2917	3056	2237	1887	3321	18288	13.9587	15.9898	34.2818	32.7225	0	0	0	1	0
15	150277	2017	0	1	0	1	1	0	0	0	0	0	1	0	1	0	100	0	100	100	0	0	0	0	0	100	0	13418	7.45268	7164	6254	2917	3056	2237	1887	3321	18288	0	15.9898	34.2818	0	0	0	0	1	0
15	150280	2015	0	1	0	1	0	1	0	0	0	1	0	0	1	0	100	0	100	0	100	0	0	0	100	0	0	17861	5.59879	9541	8320	4892	4981	3254	1919	2815	28549	0	12.0192	0	20.0763	0	0	0	2	0
15	150280	2016	0	2	0	2	1	1	0	0	0	2	0	0	2	0	100	0	100	50	50	0	0	0	100	0	0	17861	11.1976	9541	8320	4892	4981	3254	1919	2815	28549	0	24.0385	20.4415	20.0763	0	0	0	2	0
15	150285	2017	1	1	0	2	0	2	0	0	0	0	2	0	2	50	50	0	100	0	100	0	0	0	0	100	0	8059	24.817	4316	3743	1971	2112	1438	1042	1496	12254	23.1696	26.7165	0	94.697	0	0	0	1	0
15	150290	2011	1	2	0	3	0	2	0	1	0	3	0	0	3	33.3333	66.6667	0	100	0	66.6667	0	33.3333	0	100	0	0	24889	12.0535	12868	12021	5211	5849	4378	3385	6066	34294	7.77122	16.6376	0	34.1939	0	29.5421	0	2	1
15	150290	2012	1	2	0	3	0	0	2	1	0	0	0	0	3	33.3333	66.6667	0	100	0	0	66.6667	33.3333	0	0	0	0	24889	12.0535	12868	12021	5211	5849	4378	3385	6066	34294	7.77122	16.6376	0	0	45.683	29.5421	0	2	1
15	150290	2014	1	4	0	5	0	1	3	0	1	2	3	0	5	20	80	0	100	0	20	60	0	20	40	60	0	24889	20.0892	12868	12021	5211	5849	4378	3385	6066	34294	7.77122	33.2751	0	17.0969	68.5244	0	16.4853	2	1
15	150290	2015	3	12	0	15	1	4	5	2	3	8	5	0	15	20	80	0	100	6.66667	26.6667	33.3333	13.3333	20	53.3333	33.3333	0	24889	60.2676	12868	12021	5211	5849	4378	3385	6066	34294	23.3136	99.8253	19.1902	68.3878	114.207	59.0842	49.456	2	1
15	150290	2016	5	6	0	11	3	3	2	1	2	8	2	0	11	45.4545	54.5455	0	100	27.2727	27.2727	18.1818	9.09091	18.1818	72.7273	18.1818	0	24889	44.1962	12868	12021	5211	5849	4378	3385	6066	34294	38.8561	49.9127	57.5705	51.2908	45.683	29.5421	32.9707	2	1
15	150290	2017	4	2	0	6	1	0	0	1	4	6	0	0	6	66.6667	33.3333	0	100	16.6667	0	0	16.6667	66.6667	100	0	0	24889	24.107	12868	12021	5211	5849	4378	3385	6066	34294	31.0849	16.6376	19.1902	0	0	29.5421	65.9413	2	1
15	150293	2015	0	1	0	1	1	0	0	0	0	0	0	0	1	0	100	0	100	100	0	0	0	0	0	0	0	36726	2.72287	19089	17637	7643	10354	7842	5235	5652	51319	0	5.6699	13.0839	0	0	0	0	3	0
15	150293	2016	1	0	0	1	0	0	0	1	0	1	0	0	1	100	0	0	100	0	0	0	100	0	100	0	0	36726	2.72287	19089	17637	7643	10354	7842	5235	5652	51319	5.23862	0	0	0	0	19.1022	0	3	0
15	150293	2017	0	1	0	1	0	1	0	0	0	1	0	0	1	0	100	0	100	0	100	0	0	0	100	0	0	36726	2.72287	19089	17637	7643	10354	7842	5235	5652	51319	0	5.6699	0	9.6581	0	0	0	3	0
15	150295	2014	0	1	0	1	0	0	0	1	0	1	0	0	1	0	100	0	100	0	0	0	100	0	100	0	0	22248	4.49479	11898	10350	4925	5627	4099	3307	4290	31786	0	9.66184	0	0	0	30.2389	0	2	0
15	150304	2014	1	0	1	0	0	0	0	1	0	1	0	0	1	100	0	100	0	0	0	0	100	0	100	0	0	12876	7.76639	7000	5876	2708	3095	2705	1861	2507	17768	14.2857	0	0	0	0	53.7346	0	1	0
15	150304	2017	2	1	0	3	0	1	1	1	0	2	0	0	3	66.6667	33.3333	0	100	0	33.3333	33.3333	33.3333	0	66.6667	0	0	12876	23.2992	7000	5876	2708	3095	2705	1861	2507	17768	28.5714	17.0184	0	32.3102	36.9686	53.7346	0	1	0
15	150309	2017	1	2	0	2	0	1	2	0	0	1	2	0	3	33.3333	66.6667	0	66.6667	0	33.3333	66.6667	0	0	33.3333	66.6667	0	21785	13.7709	11421	10364	4581	6168	4560	2927	3549	30436	8.7558	19.2976	0	16.2127	43.8596	0	0	2	0
15	150310	2011	6	9	1	14	3	7	3	0	2	1	4	0	15	40	60	6.66667	93.3333	20	46.6667	20	0	13.3333	6.66667	26.6667	0	18784	79.8552	10067	8717	4891	5113	3469	2178	3133	29062	59.6007	103.247	61.3371	136.906	86.4803	0	63.8366	2	0
15	150310	2012	5	18	0	23	6	5	5	2	5	0	0	0	23	21.7391	78.2609	0	100	26.087	21.7391	21.7391	8.69565	21.7391	0	0	0	18784	122.445	10067	8717	4891	5113	3469	2178	3133	29062	49.6672	206.493	122.674	97.7899	144.134	91.8274	159.591	2	0
15	150310	2013	2	1	0	3	1	0	1	0	1	0	0	0	3	66.6667	33.3333	0	100	33.3333	0	33.3333	0	33.3333	0	0	0	18784	15.971	10067	8717	4891	5113	3469	2178	3133	29062	19.8669	11.4718	20.4457	0	28.8268	0	31.9183	2	0
15	150320	2011	1	0	0	0	0	1	0	0	0	0	1	0	1	100	0	0	0	0	100	0	0	0	0	100	0	26801	3.7312	13469	13332	5745	6706	4851	3645	5854	35887	7.42446	0	0	14.912	0	0	0	2	0
15	150320	2013	0	1	0	1	0	1	0	0	0	0	1	0	1	0	100	0	100	0	100	0	0	0	0	100	0	26801	3.7312	13469	13332	5745	6706	4851	3645	5854	35887	0	7.50075	0	14.912	0	0	0	2	0
15	150320	2016	1	4	1	4	1	3	1	0	0	3	2	0	5	20	80	20	80	20	60	20	0	0	60	40	0	26801	18.656	13469	13332	5745	6706	4851	3645	5854	35887	7.42446	30.003	17.4064	44.7361	20.6143	0	0	2	0
15	150320	2017	4	2	0	6	0	2	0	3	1	2	1	0	6	66.6667	33.3333	0	100	0	33.3333	0	50	16.6667	33.3333	16.6667	0	26801	22.3872	13469	13332	5745	6706	4851	3645	5854	35887	29.6978	15.0015	0	29.824	0	82.3045	17.0823	2	0
15	150330	2017	2	0	0	1	1	1	0	0	0	0	0	0	2	100	0	0	50	50	50	0	0	0	0	0	0	41166	4.85838	21075	20091	9508	11114	7689	5009	7846	58077	9.48992	0	10.5175	8.99766	0	0	0	3	0
15	150345	2011	0	2	0	2	0	1	1	0	0	1	1	0	2	0	100	0	100	0	50	50	0	0	50	50	0	35674	5.60632	18795	16879	7663	10902	7825	4407	4877	51309	0	11.849	0	9.17263	12.7796	0	0	3	0
15	150345	2015	0	1	0	1	0	0	0	1	0	1	0	0	1	0	100	0	100	0	0	0	100	0	100	0	0	35674	2.80316	18795	16879	7663	10902	7825	4407	4877	51309	0	5.92452	0	0	0	22.6912	0	3	0
15	150345	2016	0	1	0	1	0	0	1	0	0	0	1	0	1	0	100	0	100	0	0	100	0	0	0	100	0	35674	2.80316	18795	16879	7663	10902	7825	4407	4877	51309	0	5.92452	0	0	12.7796	0	0	3	0
15	150345	2017	1	0	1	0	1	0	0	0	0	1	0	0	1	100	0	100	0	100	0	0	0	0	100	0	0	35674	2.80316	18795	16879	7663	10902	7825	4407	4877	51309	5.32056	0	13.0497	0	0	0	0	3	0
15	150350	2012	0	1	0	1	0	0	1	0	0	0	0	0	1	0	100	0	100	0	0	100	0	0	0	0	0	22170	4.5106	11526	10644	4880	5404	4160	2772	4954	31364	0	9.39496	0	0	24.0385	0	0	2	0
15	150350	2016	1	0	0	1	0	0	1	0	0	1	0	0	1	100	0	0	100	0	0	100	0	0	100	0	0	22170	4.5106	11526	10644	4880	5404	4160	2772	4954	31364	8.67604	0	0	0	24.0385	0	0	2	0
15	150350	2017	3	1	3	1	4	0	0	0	0	1	2	0	4	75	25	75	25	100	0	0	0	0	25	50	0	22170	18.0424	11526	10644	4880	5404	4160	2772	4954	31364	26.0281	9.39496	81.9672	0	0	0	0	2	0
15	150360	2013	1	1	0	2	0	1	0	0	1	1	1	0	2	50	50	0	100	0	50	0	0	50	50	50	0	71269	2.80627	36467	34802	15060	18631	13923	10597	13058	97493	2.74221	2.8734	0	5.3674	0	0	7.65814	3	0
15	150360	2014	1	3	0	4	1	2	0	1	0	3	1	0	4	25	75	0	100	25	50	0	25	0	75	25	0	71269	5.61254	36467	34802	15060	18631	13923	10597	13058	97493	2.74221	8.62019	6.64011	10.7348	0	9.43663	0	3	0
15	150360	2015	17	16	2	30	0	9	8	4	12	23	7	1	33	51.5152	48.4848	6.06061	90.9091	0	27.2727	24.2424	12.1212	36.3636	69.697	21.2121	3.0303	71269	46.3034	36467	34802	15060	18631	13923	10597	13058	97493	46.6175	45.9744	0	48.3066	57.4589	37.7465	91.8977	3	0
15	150360	2016	0	1	0	1	1	0	0	0	0	0	1	0	1	0	100	0	100	100	0	0	0	0	0	100	0	71269	1.40313	36467	34802	15060	18631	13923	10597	13058	97493	0	2.8734	6.64011	0	0	0	0	3	0
15	150360	2017	3	1	0	4	0	1	1	1	1	2	2	0	4	75	25	0	100	0	25	25	25	25	50	50	0	71269	5.61254	36467	34802	15060	18631	13923	10597	13058	97493	8.22662	2.8734	0	5.3674	7.18236	9.43663	7.65814	3	0
15	150370	2011	0	8	0	8	1	4	2	1	0	3	1	0	8	0	100	0	100	12.5	50	25	12.5	0	37.5	12.5	0	35478	22.5492	18865	16613	7955	9188	6650	4664	7021	51220	0	48.1551	12.5707	43.535	30.0752	21.4408	0	3	1
15	150370	2012	1	1	0	2	0	1	0	1	0	2	0	0	2	50	50	0	100	0	50	0	50	0	100	0	0	35478	5.6373	18865	16613	7955	9188	6650	4664	7021	51220	5.30082	6.01938	0	10.8838	0	21.4408	0	3	1
15	150370	2014	1	0	0	1	0	0	1	0	0	1	0	0	1	100	0	0	100	0	0	100	0	0	100	0	0	35478	2.81865	18865	16613	7955	9188	6650	4664	7021	51220	5.30082	0	0	0	15.0376	0	0	3	1
15	150370	2015	2	1	0	3	2	0	0	0	1	2	0	1	3	66.6667	33.3333	0	100	66.6667	0	0	0	33.3333	66.6667	0	33.3333	35478	8.45594	18865	16613	7955	9188	6650	4664	7021	51220	10.6016	6.01938	25.1414	0	0	0	14.243	3	1
15	150370	2016	1	0	0	1	0	0	1	0	0	0	0	0	1	100	0	0	100	0	0	100	0	0	0	0	0	35478	2.81865	18865	16613	7955	9188	6650	4664	7021	51220	5.30082	0	0	0	15.0376	0	0	3	1
15	150370	2017	4	5	1	8	1	0	1	2	5	3	2	0	9	44.4444	55.5556	11.1111	88.8889	11.1111	0	11.1111	22.2222	55.5556	33.3333	22.2222	0	35478	25.3678	18865	16613	7955	9188	6650	4664	7021	51220	21.2033	30.0969	12.5707	0	15.0376	42.8816	71.2149	3	1
15	150375	2014	1	0	0	1	0	0	0	1	0	0	0	0	1	100	0	0	100	0	0	0	100	0	0	0	0	9857	10.1451	5819	4038	1756	2635	2054	1909	1503	14103	17.1851	0	0	0	0	52.3834	0	1	0
15	150375	2016	2	4	0	6	3	1	0	0	2	4	1	0	6	33.3333	66.6667	0	100	50	16.6667	0	0	33.3333	66.6667	16.6667	0	9857	60.8704	5819	4038	1756	2635	2054	1909	1503	14103	34.3702	99.0589	170.843	37.9507	0	0	133.067	1	0
15	150375	2017	10	10	2	17	6	6	5	2	1	13	2	2	20	50	50	10	85	30	30	25	10	5	65	10	10	9857	202.901	5819	4038	1756	2635	2054	1909	1503	14103	171.851	247.647	341.686	227.704	243.427	104.767	66.5336	1	0
15	150380	2011	2	4	1	5	0	4	0	2	0	4	2	0	6	33.3333	66.6667	16.6667	83.3333	0	66.6667	0	33.3333	0	66.6667	33.3333	0	37693	15.9181	18931	18762	7893	10695	7773	5187	6145	51360	10.5647	21.3197	0	37.4007	0	38.5579	0	3	0
15	150380	2012	0	1	0	1	0	0	1	0	0	1	0	0	1	0	100	0	100	0	0	100	0	0	100	0	0	37693	2.65301	18931	18762	7893	10695	7773	5187	6145	51360	0	5.32992	0	0	12.865	0	0	3	0
15	150380	2016	2	3	1	3	1	1	0	3	0	3	2	0	5	40	60	20	60	20	20	0	60	0	60	40	0	37693	13.2651	18931	18762	7893	10695	7773	5187	6145	51360	10.5647	15.9898	12.6695	9.35016	0	57.8369	0	3	0
15	150380	2017	3	5	0	8	1	1	2	2	2	6	1	1	8	37.5	62.5	0	100	12.5	12.5	25	25	25	75	12.5	12.5	37693	21.2241	18931	18762	7893	10695	7773	5187	6145	51360	15.847	26.6496	12.6695	9.35016	25.7301	38.5579	32.5468	3	0
15	150390	2013	0	1	0	1	0	1	0	0	0	1	0	0	1	0	100	0	100	0	100	0	0	0	100	0	0	30822	3.24444	16341	14481	7655	8439	5644	3604	5480	47086	0	6.9056	0	11.8497	0	0	0	2	0
15	150390	2015	0	1	0	1	1	0	0	0	0	0	1	0	1	0	100	0	100	100	0	0	0	0	0	100	0	30822	3.24444	16341	14481	7655	8439	5644	3604	5480	47086	0	6.9056	13.0634	0	0	0	0	2	0
15	150390	2017	3	3	0	6	3	0	2	1	0	2	4	0	6	50	50	0	100	50	0	33.3333	16.6667	0	33.3333	66.6667	0	30822	19.4666	16341	14481	7655	8439	5644	3604	5480	47086	18.3587	20.7168	39.1901	0	35.4359	27.7469	0	2	0
15	150400	2017	0	1	0	1	0	0	0	1	0	0	0	0	1	0	100	0	100	0	0	0	100	0	0	0	0	16818	5.94601	8910	7908	4300	4593	3182	1986	2757	25021	0	12.6454	0	0	0	50.3525	0	2	0
15	150405	2012	1	1	0	2	0	0	2	0	0	0	0	0	2	50	50	0	100	0	0	100	0	0	0	0	0	20210	9.89609	9883	10327	4295	5207	4011	2649	4048	27904	10.1184	9.68335	0	0	49.8629	0	0	2	0
15	150405	2017	1	0	0	1	0	0	0	1	0	0	0	0	1	100	0	0	100	0	0	0	100	0	0	0	0	20210	4.94805	9883	10327	4295	5207	4011	2649	4048	27904	10.1184	0	0	0	0	37.7501	0	2	0
15	150410	2013	1	1	0	2	0	0	1	0	1	2	0	0	2	50	50	0	100	0	0	50	0	50	100	0	0	5813	34.4056	3056	2757	1298	1350	928	762	1475	8115	32.7225	36.2713	0	0	107.759	0	67.7966	1	0
15	150410	2017	12	9	5	15	1	3	5	3	9	13	7	0	21	57.1429	42.8571	23.8095	71.4286	4.7619	14.2857	23.8095	14.2857	42.8571	61.9048	33.3333	0	5813	361.259	3056	2757	1298	1350	928	762	1475	8115	392.67	326.442	77.0416	222.222	538.793	393.701	610.169	1	0
15	150420	2013	0	1	0	1	0	0	0	1	0	1	0	0	1	0	100	0	100	0	0	0	100	0	100	0	0	170191	0.587575	85938	84253	34017	49098	35623	23816	27637	233669	0	1.1869	0	0	0	4.19886	0	4	0
15	150420	2014	1	0	1	0	0	1	0	0	0	0	0	1	1	100	0	100	0	0	100	0	0	0	0	0	100	170191	0.587575	85938	84253	34017	49098	35623	23816	27637	233669	1.16363	0	0	2.03674	0	0	0	4	0
15	150420	2016	1	0	0	1	0	1	0	0	0	0	1	0	1	100	0	0	100	0	100	0	0	0	0	100	0	170191	0.587575	85938	84253	34017	49098	35623	23816	27637	233669	1.16363	0	0	2.03674	0	0	0	4	0
15	150420	2017	1	0	0	1	0	0	0	0	1	0	1	0	1	100	0	0	100	0	0	0	0	100	0	100	0	170191	0.587575	85938	84253	34017	49098	35623	23816	27637	233669	1.16363	0	0	0	0	0	3.61834	4	0
15	150430	2014	0	1	1	0	0	1	0	0	0	0	0	0	1	0	100	100	0	0	100	0	0	0	0	0	0	20300	4.92611	10670	9630	4703	4539	3448	2657	4953	28376	0	10.3842	0	22.0313	0	0	0	2	0
15	150430	2015	2	3	1	4	0	1	0	0	4	1	1	0	5	40	60	20	80	0	20	0	0	80	20	20	0	20300	24.6305	10670	9630	4703	4539	3448	2657	4953	28376	18.7441	31.1526	0	22.0313	0	0	80.7591	2	0
15	150430	2016	0	2	1	1	1	1	0	0	0	0	1	0	2	0	100	50	50	50	50	0	0	0	0	50	0	20300	9.85222	10670	9630	4703	4539	3448	2657	4953	28376	0	20.7684	21.263	22.0313	0	0	0	2	0
15	150440	2013	0	2	0	2	0	0	2	0	0	1	1	0	2	0	100	0	100	0	0	100	0	0	50	50	0	19576	10.2166	10247	9329	4231	4293	3431	2575	5046	26605	0	21.4385	0	0	58.292	0	0	2	0
15	150440	2014	1	0	0	1	0	0	0	1	0	0	1	0	1	100	0	0	100	0	0	0	100	0	0	100	0	19576	5.1083	10247	9329	4231	4293	3431	2575	5046	26605	9.75895	0	0	0	0	38.835	0	2	0
15	150440	2015	1	0	0	1	0	1	0	0	0	0	0	0	1	100	0	0	100	0	100	0	0	0	0	0	0	19576	5.1083	10247	9329	4231	4293	3431	2575	5046	26605	9.75895	0	0	23.2937	0	0	0	2	0
15	150440	2017	9	3	4	7	1	5	0	4	2	4	3	0	12	75	25	33.3333	58.3333	8.33333	41.6667	0	33.3333	16.6667	33.3333	25	0	19576	61.2996	10247	9329	4231	4293	3431	2575	5046	26605	87.8306	32.1578	23.6351	116.469	0	155.34	39.6354	2	0
15	150442	2011	0	1	0	1	0	0	0	1	0	1	0	0	1	0	100	0	100	0	0	0	100	0	100	0	0	81397	1.22855	40035	41362	14522	22547	19671	12013	12644	108246	0	2.41768	0	0	0	8.32432	0	4	1
15	150442	2012	1	1	0	1	0	1	0	1	0	1	0	0	2	50	50	0	50	0	50	0	50	0	50	0	0	81397	2.45709	40035	41362	14522	22547	19671	12013	12644	108246	2.49781	2.41768	0	4.43518	0	8.32432	0	4	1
15	150442	2013	2	2	0	4	1	1	1	1	0	4	0	0	4	50	50	0	100	25	25	25	25	0	100	0	0	81397	4.91419	40035	41362	14522	22547	19671	12013	12644	108246	4.99563	4.83536	6.8861	4.43518	5.08363	8.32432	0	4	1
15	150442	2014	1	3	0	1	0	4	0	0	0	0	0	0	4	25	75	0	25	0	100	0	0	0	0	0	0	81397	4.91419	40035	41362	14522	22547	19671	12013	12644	108246	2.49781	7.25303	0	17.7407	0	0	0	4	1
15	150442	2015	0	1	1	0	0	0	1	0	0	0	1	0	1	0	100	100	0	0	0	100	0	0	0	100	0	81397	1.22855	40035	41362	14522	22547	19671	12013	12644	108246	0	2.41768	0	0	5.08363	0	0	4	1
15	150442	2016	1	0	0	1	0	0	1	0	0	0	0	0	1	100	0	0	100	0	0	100	0	0	0	0	0	81397	1.22855	40035	41362	14522	22547	19671	12013	12644	108246	2.49781	0	0	0	5.08363	0	0	4	1
15	150442	2017	7	2	0	9	0	3	3	3	0	2	4	0	9	77.7778	22.2222	0	100	0	33.3333	33.3333	33.3333	0	22.2222	44.4444	0	81397	11.0569	40035	41362	14522	22547	19671	12013	12644	108246	17.4847	4.83536	0	13.3055	15.2509	24.9729	0	4	1
15	150445	2017	0	2	1	1	0	1	1	0	0	2	0	0	2	0	100	50	50	0	50	50	0	0	100	0	0	19839	10.0812	10942	8897	4159	5189	3978	2961	3552	27328	0	22.4795	0	19.2715	25.1383	0	0	2	0
15	150450	2014	1	1	0	2	0	1	1	0	0	1	0	0	2	50	50	0	100	0	50	50	0	0	50	0	0	15248	13.1165	8183	7065	4438	4395	2910	1584	1921	24808	12.2205	14.1543	0	22.7531	34.3643	0	0	2	0
15	150460	2015	1	0	1	0	0	0	1	0	0	1	0	0	1	100	0	100	0	0	0	100	0	0	100	0	0	18311	5.4612	9437	8874	4427	4775	3232	2258	3619	26731	10.5966	0	0	0	30.9406	0	0	2	0
15	150460	2017	0	1	0	1	0	1	0	0	0	1	0	0	1	0	100	0	100	0	100	0	0	0	100	0	0	18311	5.4612	9437	8874	4427	4775	3232	2258	3619	26731	0	11.2689	0	20.9424	0	0	0	2	0
15	150470	2013	0	1	0	1	0	1	0	0	0	0	0	0	1	0	100	0	100	0	100	0	0	0	0	0	0	47674	2.09758	25358	22316	11629	12995	9232	5919	7899	70018	0	4.48109	0	7.69527	0	0	0	3	0
15	150470	2014	1	0	0	1	1	0	0	0	0	0	1	0	1	100	0	0	100	100	0	0	0	0	0	100	0	47674	2.09758	25358	22316	11629	12995	9232	5919	7899	70018	3.94353	0	8.59919	0	0	0	0	3	0
15	150470	2016	1	0	0	1	0	1	0	0	0	0	0	0	1	100	0	0	100	0	100	0	0	0	0	0	0	47674	2.09758	25358	22316	11629	12995	9232	5919	7899	70018	3.94353	0	0	7.69527	0	0	0	3	0
15	150470	2017	1	1	0	2	0	1	0	1	0	2	0	0	2	50	50	0	100	0	50	0	50	0	100	0	0	47674	4.19516	25358	22316	11629	12995	9232	5919	7899	70018	3.94353	4.48109	0	7.69527	0	16.8947	0	3	0
15	150475	2014	0	1	0	1	0	1	0	0	0	1	0	0	1	0	100	0	100	0	100	0	0	0	100	0	0	#NULL!	#NULL!	#NULL!	#NULL!	#NULL!	#NULL!	#NULL!	#NULL!	#NULL!	#NULL!	0	#NULL!	0	#NULL!	0	0	0	#NULL!	0
15	150480	2012	1	0	0	1	1	0	0	0	0	0	0	0	1	100	0	0	100	100	0	0	0	0	0	0	0	39765	2.51477	20488	19277	9085	8866	7583	5357	8874	55462	4.88091	0	11.0072	0	0	0	0	3	0
15	150480	2014	1	0	0	1	0	0	0	0	1	1	0	0	1	100	0	0	100	0	0	0	0	100	100	0	0	39765	2.51477	20488	19277	9085	8866	7583	5357	8874	55462	4.88091	0	0	0	0	0	11.2689	3	0
15	150480	2016	2	2	0	4	1	2	0	1	0	2	2	0	4	50	50	0	100	25	50	0	25	0	50	50	0	39765	10.0591	20488	19277	9085	8866	7583	5357	8874	55462	9.76181	10.3751	11.0072	22.5581	0	18.6672	0	3	0
15	150480	2017	2	4	0	6	1	1	1	2	1	5	1	0	6	33.3333	66.6667	0	100	16.6667	16.6667	16.6667	33.3333	16.6667	83.3333	16.6667	0	39765	15.0886	20488	19277	9085	8866	7583	5357	8874	55462	9.76181	20.7501	11.0072	11.279	13.1874	37.3343	11.2689	3	0
15	150490	2011	0	1	0	1	0	0	1	0	0	1	0	0	1	0	100	0	100	0	0	100	0	0	100	0	0	23439	4.26639	12371	11068	5394	6456	4604	2936	4049	34204	0	9.03506	0	0	21.7202	0	0	2	1
15	150490	2013	3	5	1	7	1	4	1	0	2	8	0	0	8	37.5	62.5	12.5	87.5	12.5	50	12.5	0	25	100	0	0	23439	34.1311	12371	11068	5394	6456	4604	2936	4049	34204	24.2503	45.1753	18.5391	61.9579	21.7202	0	49.3949	2	1
15	150490	2014	0	2	0	2	0	2	0	0	0	2	0	0	2	0	100	0	100	0	100	0	0	0	100	0	0	23439	8.53279	12371	11068	5394	6456	4604	2936	4049	34204	0	18.0701	0	30.9789	0	0	0	2	1
15	150490	2015	0	1	0	1	0	0	1	0	0	1	0	0	1	0	100	0	100	0	0	100	0	0	100	0	0	23439	4.26639	12371	11068	5394	6456	4604	2936	4049	34204	0	9.03506	0	0	21.7202	0	0	2	1
15	150490	2016	0	2	0	1	0	1	0	1	0	1	1	0	2	0	100	0	50	0	50	0	50	0	50	50	0	23439	8.53279	12371	11068	5394	6456	4604	2936	4049	34204	0	18.0701	0	15.4895	0	34.0599	0	2	1
15	150490	2017	2	1	0	3	0	0	1	2	0	3	0	0	3	66.6667	33.3333	0	100	0	0	33.3333	66.6667	0	100	0	0	23439	12.7992	12371	11068	5394	6456	4604	2936	4049	34204	16.1668	9.03506	0	0	21.7202	68.1199	0	2	1
15	150495	2016	1	0	0	1	0	0	1	0	0	0	0	0	1	100	0	0	100	0	0	100	0	0	0	0	0	13433	7.44435	7231	6202	3322	3769	2743	1638	1961	20158	13.8293	0	0	0	36.4564	0	0	2	0
15	150497	2012	0	1	0	1	0	0	0	0	1	1	0	0	1	0	100	0	100	0	0	0	0	100	100	0	0	10441	9.57763	5590	4851	2235	2595	1993	1406	2212	14645	0	20.6143	0	0	0	0	45.208	1	0
15	150497	2013	0	1	0	1	0	0	0	0	1	1	0	0	1	0	100	0	100	0	0	0	0	100	100	0	0	10441	9.57763	5590	4851	2235	2595	1993	1406	2212	14645	0	20.6143	0	0	0	0	45.208	1	0
15	150497	2014	1	0	0	1	0	1	0	0	0	1	0	0	1	100	0	0	100	0	100	0	0	0	100	0	0	10441	9.57763	5590	4851	2235	2595	1993	1406	2212	14645	17.8891	0	0	38.5356	0	0	0	1	0
15	150497	2015	0	1	0	1	0	0	1	0	0	1	0	0	1	0	100	0	100	0	0	100	0	0	100	0	0	10441	9.57763	5590	4851	2235	2595	1993	1406	2212	14645	0	20.6143	0	0	50.1756	0	0	1	0
15	150497	2017	5	5	2	8	1	1	1	1	6	7	0	0	10	50	50	20	80	10	10	10	10	60	70	0	0	10441	95.7763	5590	4851	2235	2595	1993	1406	2212	14645	89.4454	103.072	44.7427	38.5356	50.1756	71.1238	271.248	1	0
15	150500	2016	2	1	0	3	1	1	0	1	0	2	1	0	3	66.6667	33.3333	0	100	33.3333	33.3333	0	33.3333	0	66.6667	33.3333	0	10403	28.8378	5368	5035	1870	2488	1991	1480	2574	13670	37.2578	19.861	53.4759	40.1929	0	67.5676	0	1	0
15	150500	2017	1	1	0	2	0	1	1	0	0	2	0	0	2	50	50	0	100	0	50	50	0	0	100	0	0	10403	19.2252	5368	5035	1870	2488	1991	1480	2574	13670	18.6289	19.861	0	40.1929	50.226	0	0	1	0
15	150503	2017	1	1	0	2	0	1	1	0	0	2	0	0	2	50	50	0	100	0	50	50	0	0	100	0	0	18429	10.8525	10012	8417	3434	4561	4090	3355	2989	25124	9.98801	11.8807	0	21.925	24.4499	0	0	2	0
15	150506	2011	0	1	0	1	0	1	0	0	0	0	1	0	1	0	100	0	100	0	100	0	0	0	0	100	0	42934	2.32916	22898	20036	9730	11282	8467	5829	7626	62050	0	4.99102	0	8.86368	0	0	0	3	1
15	150506	2012	1	0	0	1	0	0	0	1	0	0	1	0	1	100	0	0	100	0	0	0	100	0	0	100	0	42934	2.32916	22898	20036	9730	11282	8467	5829	7626	62050	4.36719	0	0	0	0	17.1556	0	3	1
15	150506	2013	1	0	0	1	0	1	0	0	0	0	0	1	1	100	0	0	100	0	100	0	0	0	0	0	100	42934	2.32916	22898	20036	9730	11282	8467	5829	7626	62050	4.36719	0	0	8.86368	0	0	0	3	1
15	150506	2014	0	2	0	2	0	2	0	0	0	2	0	0	2	0	100	0	100	0	100	0	0	0	100	0	0	42934	4.65831	22898	20036	9730	11282	8467	5829	7626	62050	0	9.98203	0	17.7274	0	0	0	3	1
15	150506	2015	1	0	0	1	1	0	0	0	0	0	0	0	1	100	0	0	100	100	0	0	0	0	0	0	0	42934	2.32916	22898	20036	9730	11282	8467	5829	7626	62050	4.36719	0	10.2775	0	0	0	0	3	1
15	150506	2016	1	3	0	4	3	1	0	0	0	2	1	0	4	25	75	0	100	75	25	0	0	0	50	25	0	42934	9.31663	22898	20036	9730	11282	8467	5829	7626	62050	4.36719	14.973	30.8325	8.86368	0	0	0	3	1
15	150506	2017	4	4	1	7	1	5	1	0	1	7	1	0	8	50	50	12.5	87.5	12.5	62.5	12.5	0	12.5	87.5	12.5	0	42934	18.6333	22898	20036	9730	11282	8467	5829	7626	62050	17.4688	19.9641	10.2775	44.3184	11.8106	0	13.113	3	1
15	150510	2014	0	1	1	0	0	1	0	0	0	0	1	0	1	0	100	100	0	0	100	0	0	0	0	100	0	34202	2.92381	17793	16409	7465	8091	6475	4559	7612	49333	0	6.09422	0	12.3594	0	0	0	2	0
15	150510	2015	1	0	1	0	0	1	0	0	0	1	0	0	1	100	0	100	0	0	100	0	0	0	100	0	0	34202	2.92381	17793	16409	7465	8091	6475	4559	7612	49333	5.62019	0	0	12.3594	0	0	0	2	0
15	150510	2017	4	3	1	6	4	2	0	0	1	3	4	0	7	57.1429	42.8571	14.2857	85.7143	57.1429	28.5714	0	0	14.2857	42.8571	57.1429	0	34202	20.4666	17793	16409	7465	8091	6475	4559	7612	49333	22.4808	18.2826	53.5834	24.7188	0	0	13.1372	2	0
15	150530	2015	4	1	0	0	4	1	0	0	0	0	5	0	5	80	20	0	0	80	20	0	0	0	0	100	0	42730	11.7014	21612	21118	9825	10753	8336	5592	8224	62794	18.5082	4.7353	40.7125	9.29973	0	0	0	3	0
15	150540	2016	1	0	0	1	0	0	0	0	1	1	0	0	1	100	0	0	100	0	0	0	0	100	100	0	0	11761	8.50268	6052	5709	2606	2843	2176	1608	2528	16311	16.5235	0	0	0	0	0	39.557	1	0
15	150543	2013	0	1	0	1	0	1	0	0	0	0	0	0	1	0	100	0	100	0	100	0	0	0	0	0	0	19890	5.02765	10478	9412	4172	5798	4369	2880	2671	27359	0	10.6247	0	17.2473	0	0	0	2	0
15	150543	2014	1	1	0	2	0	1	0	0	1	0	0	0	2	50	50	0	100	0	50	0	0	50	0	0	0	19890	10.0553	10478	9412	4172	5798	4369	2880	2671	27359	9.54381	10.6247	0	17.2473	0	0	37.4392	2	0
15	150543	2016	0	3	0	3	0	2	0	0	1	1	1	0	3	0	100	0	100	0	66.6667	0	0	33.3333	33.3333	33.3333	0	19890	15.083	10478	9412	4172	5798	4369	2880	2671	27359	0	31.8742	0	34.4947	0	0	37.4392	2	0
15	150543	2017	4	13	2	13	1	3	8	3	2	11	3	0	17	23.5294	76.4706	11.7647	76.4706	5.88235	17.6471	47.0588	17.6471	11.7647	64.7059	17.6471	0	19890	85.4701	10478	9412	4172	5798	4369	2880	2671	27359	38.1752	138.122	23.9693	51.742	183.108	104.167	74.8783	2	0
15	150548	2011	1	0	0	1	0	0	1	0	0	1	0	0	1	100	0	0	100	0	0	100	0	0	100	0	0	28063	3.56341	15416	12647	6399	7322	5304	3801	5237	39979	6.48677	0	0	0	18.8537	0	0	2	0
15	150548	2013	0	1	0	1	0	1	0	0	0	0	1	0	1	0	100	0	100	0	100	0	0	0	0	100	0	28063	3.56341	15416	12647	6399	7322	5304	3801	5237	39979	0	7.90701	0	13.6575	0	0	0	2	0
15	150548	2014	0	1	0	1	0	1	0	0	0	0	1	0	1	0	100	0	100	0	100	0	0	0	0	100	0	28063	3.56341	15416	12647	6399	7322	5304	3801	5237	39979	0	7.90701	0	13.6575	0	0	0	2	0
15	150548	2017	5	7	2	8	1	5	1	3	2	5	1	0	12	41.6667	58.3333	16.6667	66.6667	8.33333	41.6667	8.33333	25	16.6667	41.6667	8.33333	0	28063	42.7609	15416	12647	6399	7322	5304	3801	5237	39979	32.4338	55.3491	15.6274	68.2874	18.8537	78.9266	38.1898	2	0
15	150549	2016	0	1	0	1	1	0	0	0	0	1	0	0	1	0	100	0	100	100	0	0	0	0	100	0	0	5405	18.5014	2824	2581	1170	1314	971	706	1244	7475	0	38.7447	85.4701	0	0	0	0	1	0
15	150550	2013	1	2	0	3	1	2	0	0	0	2	1	0	3	33.3333	66.6667	0	100	33.3333	66.6667	0	0	0	66.6667	33.3333	0	69648	4.30737	35021	34627	14426	20738	15181	9503	9800	97819	2.85543	5.77584	6.93193	9.64413	0	0	0	3	0
15	150550	2014	0	1	1	0	1	0	0	0	0	1	0	0	1	0	100	100	0	100	0	0	0	0	100	0	0	69648	1.43579	35021	34627	14426	20738	15181	9503	9800	97819	0	2.88792	6.93193	0	0	0	0	3	0
15	150550	2015	2	2	1	3	0	1	0	1	2	1	2	0	4	50	50	25	75	0	25	0	25	50	25	50	0	69648	5.74317	35021	34627	14426	20738	15181	9503	9800	97819	5.71086	5.77584	0	4.82207	0	10.523	20.4082	3	0
15	150550	2017	4	12	1	13	2	6	3	3	2	6	5	1	16	25	75	6.25	81.25	12.5	37.5	18.75	18.75	12.5	37.5	31.25	6.25	69648	22.9727	35021	34627	14426	20738	15181	9503	9800	97819	11.4217	34.655	13.8639	28.9324	19.7615	31.569	20.4082	3	0
15	150555	2014	1	0	0	1	0	0	0	0	1	0	0	0	1	100	0	0	100	0	0	0	0	100	0	0	0	4489	22.2767	2395	2094	970	1041	869	643	966	6033	41.7537	0	0	0	0	0	103.52	1	0
15	150555	2016	1	0	0	1	1	0	0	0	0	0	1	0	1	100	0	0	100	100	0	0	0	0	0	100	0	4489	22.2767	2395	2094	970	1041	869	643	966	6033	41.7537	0	103.093	0	0	0	0	1	0
15	150555	2017	0	2	0	2	1	0	0	1	0	2	0	0	2	0	100	0	100	50	0	0	50	0	100	0	0	4489	44.5534	2395	2094	970	1041	869	643	966	6033	0	95.511	103.093	0	0	155.521	0	1	0
15	150560	2015	1	0	0	1	0	1	0	0	0	0	1	0	1	100	0	0	100	0	100	0	0	0	0	100	0	5872	17.03	3021	2851	1084	1412	1042	857	1477	7854	33.1016	0	0	70.8215	0	0	0	1	0
15	150560	2016	1	0	0	1	0	0	0	0	1	0	0	0	1	100	0	0	100	0	0	0	0	100	0	0	0	5872	17.03	3021	2851	1084	1412	1042	857	1477	7854	33.1016	0	0	0	0	0	67.7048	1	0
15	150560	2017	0	1	0	1	1	0	0	0	0	1	0	0	1	0	100	0	100	100	0	0	0	0	100	0	0	5872	17.03	3021	2851	1084	1412	1042	857	1477	7854	0	35.0754	92.2509	0	0	0	0	1	0
15	150563	2011	1	3	0	4	0	3	0	0	1	4	0	0	4	25	75	0	100	0	75	0	0	25	100	0	0	9063	44.1355	4861	4202	1865	2208	1923	1317	1750	12697	20.5719	71.3946	0	135.87	0	0	57.1429	1	0
15	150563	2016	0	1	0	1	1	0	0	0	0	0	0	0	1	0	100	0	100	100	0	0	0	0	0	0	0	9063	11.0339	4861	4202	1865	2208	1923	1317	1750	12697	0	23.7982	53.6193	0	0	0	0	1	0
15	150565	2013	1	0	0	1	0	1	0	0	0	1	0	0	1	100	0	0	100	0	100	0	0	0	100	0	0	16582	6.03064	8976	7606	3447	4654	3505	2246	2730	23934	11.1408	0	0	21.4869	0	0	0	2	0
15	150565	2015	0	1	0	1	0	0	0	1	0	1	0	0	1	0	100	0	100	0	0	0	100	0	100	0	0	16582	6.03064	8976	7606	3447	4654	3505	2246	2730	23934	0	13.1475	0	0	0	44.5236	0	2	0
15	150570	2012	1	0	0	1	1	0	0	0	0	0	0	0	1	100	0	0	100	100	0	0	0	0	0	0	0	18377	5.44158	9484	8893	4103	4851	3453	2477	3493	25999	10.5441	0	24.3724	0	0	0	0	2	0
15	150570	2015	1	0	0	1	0	1	0	0	0	0	1	0	1	100	0	0	100	0	100	0	0	0	0	100	0	18377	5.44158	9484	8893	4103	4851	3453	2477	3493	25999	10.5441	0	0	20.6143	0	0	0	2	0
15	150570	2016	1	1	0	2	1	1	0	0	0	1	1	0	2	50	50	0	100	50	50	0	0	0	50	50	0	18377	10.8832	9484	8893	4103	4851	3453	2477	3493	25999	10.5441	11.2448	24.3724	20.6143	0	0	0	2	0
15	150580	2016	1	0	0	1	1	0	0	0	0	1	0	0	1	100	0	0	100	100	0	0	0	0	100	0	0	31678	3.15676	16401	15277	8562	8856	5906	3387	4967	52172	6.09719	0	11.6795	0	0	0	0	3	0
15	150600	2014	1	0	0	1	0	1	0	0	0	1	0	0	1	100	0	0	100	0	100	0	0	0	100	0	0	19336	5.1717	10375	8961	4970	4844	3638	2544	3340	29349	9.63855	0	0	20.6441	0	0	0	2	0
15	150600	2015	0	1	0	1	0	0	0	1	0	1	0	0	1	0	100	0	100	0	0	0	100	0	100	0	0	19336	5.1717	10375	8961	4970	4844	3638	2544	3340	29349	0	11.1595	0	0	0	39.3082	0	2	0
15	150600	2017	2	1	0	3	2	1	0	0	0	2	1	0	3	66.6667	33.3333	0	100	66.6667	33.3333	0	0	0	66.6667	33.3333	0	19336	15.5151	10375	8961	4970	4844	3638	2544	3340	29349	19.2771	11.1595	40.2414	20.6441	0	0	0	2	0
15	150610	2013	20	6	1	24	13	6	2	3	2	2	0	0	26	76.9231	23.0769	3.84615	92.3077	50	23.0769	7.69231	11.5385	7.69231	7.69231	0	0	7587	342.691	3962	3625	1624	1761	1338	1022	1842	10268	504.796	165.517	800.493	340.716	149.477	293.542	108.578	1	0
15	150610	2014	2	1	1	2	1	0	1	1	0	0	0	0	3	66.6667	33.3333	33.3333	66.6667	33.3333	0	33.3333	33.3333	0	0	0	0	7587	39.5413	3962	3625	1624	1761	1338	1022	1842	10268	50.4796	27.5862	61.5764	0	74.7384	97.8474	0	1	0
15	150610	2015	1	0	0	1	1	0	0	0	0	0	0	0	1	100	0	0	100	100	0	0	0	0	0	0	0	7587	13.1804	3962	3625	1624	1761	1338	1022	1842	10268	25.2398	0	61.5764	0	0	0	0	1	0
15	150610	2017	0	2	0	2	0	0	1	0	1	1	0	1	2	0	100	0	100	0	0	50	0	50	50	0	50	7587	26.3609	3962	3625	1624	1761	1338	1022	1842	10268	0	55.1724	0	0	74.7384	0	54.2888	1	0
15	150611	2011	0	1	0	1	0	1	0	0	0	0	1	0	1	0	100	0	100	0	100	0	0	0	0	100	0	8950	11.1732	4637	4313	2003	2138	1610	1226	1973	12411	0	23.1857	0	46.7727	0	0	0	1	0
15	150611	2015	0	3	1	1	1	0	2	0	0	2	0	0	3	0	100	33.3333	33.3333	33.3333	0	66.6667	0	0	66.6667	0	0	8950	33.5196	4637	4313	2003	2138	1610	1226	1973	12411	0	69.5572	49.9251	0	124.224	0	0	1	0
15	150611	2017	0	3	2	0	0	1	1	0	1	2	1	0	3	0	100	66.6667	0	0	33.3333	33.3333	0	33.3333	66.6667	33.3333	0	8950	33.5196	4637	4313	2003	2138	1610	1226	1973	12411	0	69.5572	0	46.7727	62.1118	0	50.6842	1	0
15	150613	2011	3	0	0	3	0	1	2	0	0	0	0	0	3	100	0	0	100	0	33.3333	66.6667	0	0	0	0	0	56423	5.31698	28339	28084	11176	14357	12058	8723	10109	75556	10.5861	0	0	6.96524	16.5865	0	0	3	0
15	150613	2014	3	2	1	4	0	2	2	0	1	1	0	0	5	60	40	20	80	0	40	40	0	20	20	0	0	56423	8.86163	28339	28084	11176	14357	12058	8723	10109	75556	10.5861	7.12149	0	13.9305	16.5865	0	9.89218	3	0
15	150613	2015	3	1	1	3	0	2	2	0	0	4	0	0	4	75	25	25	75	0	50	50	0	0	100	0	0	56423	7.08931	28339	28084	11176	14357	12058	8723	10109	75556	10.5861	3.56075	0	13.9305	16.5865	0	0	3	0
15	150613	2016	3	10	4	8	2	6	2	2	1	3	0	0	13	23.0769	76.9231	30.7692	61.5385	15.3846	46.1538	15.3846	15.3846	7.69231	23.0769	0	0	56423	23.0402	28339	28084	11176	14357	12058	8723	10109	75556	10.5861	35.6075	17.8955	41.7915	16.5865	22.9279	9.89218	3	0
15	150613	2017	15	7	4	17	3	8	8	1	2	2	9	2	22	68.1818	31.8182	18.1818	77.2727	13.6364	36.3636	36.3636	4.54545	9.09091	9.09091	40.9091	9.09091	56423	38.9912	28339	28084	11176	14357	12058	8723	10109	75556	52.9306	24.9252	26.8432	55.7219	66.346	11.4639	19.7844	3	0
15	150616	2013	1	0	0	1	0	0	0	0	1	1	0	0	1	100	0	0	100	0	0	0	0	100	100	0	0	13525	7.39372	7044	6481	2455	3339	2744	2091	2896	17697	14.1965	0	0	0	0	0	34.5304	1	0
15	150616	2014	1	0	0	1	0	0	1	0	0	1	0	0	1	100	0	0	100	0	0	100	0	0	100	0	0	13525	7.39372	7044	6481	2455	3339	2744	2091	2896	17697	14.1965	0	0	0	36.4431	0	0	1	0
15	150616	2015	0	1	0	1	0	0	1	0	0	0	0	1	1	0	100	0	100	0	0	100	0	0	0	0	100	13525	7.39372	7044	6481	2455	3339	2744	2091	2896	17697	0	15.4297	0	0	36.4431	0	0	1	0
15	150616	2016	0	1	0	1	0	1	0	0	0	0	0	0	1	0	100	0	100	0	100	0	0	0	0	0	0	13525	7.39372	7044	6481	2455	3339	2744	2091	2896	17697	0	15.4297	0	29.9491	0	0	0	1	0
15	150616	2017	1	3	0	4	3	0	0	1	0	2	2	0	4	25	75	0	100	75	0	0	25	0	50	50	0	13525	29.5749	7044	6481	2455	3339	2744	2091	2896	17697	14.1965	46.2892	122.2	0	0	47.824	0	1	0
15	150619	2011	1	0	1	0	0	1	0	0	0	1	0	0	1	100	0	100	0	0	100	0	0	0	100	0	0	28232	3.54208	15021	13211	6081	7532	5688	3794	5137	40087	6.65735	0	0	13.2767	0	0	0	2	0
15	150619	2012	1	2	0	3	1	1	1	0	0	1	1	0	3	33.3333	66.6667	0	100	33.3333	33.3333	33.3333	0	0	33.3333	33.3333	0	28232	10.6262	15021	13211	6081	7532	5688	3794	5137	40087	6.65735	15.1389	16.4447	13.2767	17.5809	0	0	2	0
15	150619	2015	0	1	0	1	1	0	0	0	0	1	0	0	1	0	100	0	100	100	0	0	0	0	100	0	0	28232	3.54208	15021	13211	6081	7532	5688	3794	5137	40087	0	7.56945	16.4447	0	0	0	0	2	0
15	150619	2016	3	1	0	4	0	1	0	1	2	3	0	0	4	75	25	0	100	0	25	0	25	50	75	0	0	28232	14.1683	15021	13211	6081	7532	5688	3794	5137	40087	19.972	7.56945	0	13.2767	0	26.3574	38.9332	2	0
15	150619	2017	1	2	0	3	0	1	0	0	2	3	0	0	3	33.3333	66.6667	0	100	0	33.3333	0	0	66.6667	100	0	0	28232	10.6262	15021	13211	6081	7532	5688	3794	5137	40087	6.65735	15.1389	0	13.2767	0	0	38.9332	2	0
15	150620	2017	1	0	0	1	0	0	0	0	1	0	0	0	1	100	0	0	100	0	0	0	0	100	0	0	0	27669	3.61415	14057	13612	5992	7213	5325	3740	5399	37421	7.11389	0	0	0	0	0	18.5219	2	0
15	150630	2015	2	0	0	2	0	2	0	0	0	1	0	0	2	100	0	0	100	0	100	0	0	0	50	0	0	14764	13.5465	7521	7243	3199	3530	2829	2020	3186	20183	26.5922	0	0	56.6572	0	0	0	2	0
15	150630	2016	1	0	0	1	0	0	1	0	0	0	0	0	1	100	0	0	100	0	0	100	0	0	0	0	0	14764	6.77323	7521	7243	3199	3530	2829	2020	3186	20183	13.2961	0	0	0	35.3482	0	0	2	0
15	150630	2017	3	3	1	5	0	1	2	1	2	3	0	1	6	50	50	16.6667	83.3333	0	16.6667	33.3333	16.6667	33.3333	50	0	16.6667	14764	40.6394	7521	7243	3199	3530	2829	2020	3186	20183	39.8883	41.4193	0	28.3286	70.6964	49.505	62.7746	2	0
15	150635	2011	0	1	1	0	0	1	0	0	0	0	1	0	1	0	100	100	0	0	100	0	0	0	0	100	0	12564	7.95925	6367	6197	2522	3194	2577	1785	2486	17141	0	16.1368	0	31.3087	0	0	0	1	0
15	150635	2017	2	0	1	1	0	1	1	0	0	0	2	0	2	100	0	50	50	0	50	50	0	0	0	100	0	12564	15.9185	6367	6197	2522	3194	2577	1785	2486	17141	31.412	0	0	31.3087	38.8048	0	0	1	0
15	150640	2011	1	0	0	1	0	1	0	0	0	0	1	0	1	100	0	0	100	0	100	0	0	0	0	100	0	6084	16.4366	3097	2987	1300	1608	1226	835	1115	8155	32.2893	0	0	62.1891	0	0	0	1	0
15	150640	2013	0	1	0	1	0	1	0	0	0	1	0	0	1	0	100	0	100	0	100	0	0	0	100	0	0	6084	16.4366	3097	2987	1300	1608	1226	835	1115	8155	0	33.4784	0	62.1891	0	0	0	1	0
15	150640	2015	1	5	0	5	2	4	0	0	0	2	0	0	6	16.6667	83.3333	0	83.3333	33.3333	66.6667	0	0	0	33.3333	0	0	6084	98.6193	3097	2987	1300	1608	1226	835	1115	8155	32.2893	167.392	153.846	248.756	0	0	0	1	0
15	150640	2016	2	3	0	5	1	3	0	0	1	3	0	0	5	40	60	0	100	20	60	0	0	20	60	0	0	6084	82.1828	3097	2987	1300	1608	1226	835	1115	8155	64.5786	100.435	76.9231	186.567	0	0	89.6861	1	0
15	150640	2017	0	2	0	2	1	1	0	0	0	0	0	0	2	0	100	0	100	50	50	0	0	0	0	0	0	6084	32.8731	3097	2987	1300	1608	1226	835	1115	8155	0	66.9568	76.9231	62.1891	0	0	0	1	0
15	150650	2012	0	1	0	1	0	0	1	0	0	1	0	0	1	0	100	0	100	0	0	100	0	0	100	0	0	45469	2.1993	23989	21480	8637	12724	9753	6354	8001	59466	0	4.65549	0	0	10.2533	0	0	3	0
15	150650	2016	2	1	1	2	3	0	0	0	0	0	2	0	3	66.6667	33.3333	33.3333	66.6667	100	0	0	0	0	0	66.6667	0	45469	6.5979	23989	21480	8637	12724	9753	6354	8001	59466	8.33715	4.65549	34.7343	0	0	0	0	3	0
15	150650	2017	0	4	1	3	0	2	1	1	0	1	1	1	4	0	100	25	75	0	50	25	25	0	25	25	25	45469	8.7972	23989	21480	8637	12724	9753	6354	8001	59466	0	18.622	0	15.7183	10.2533	15.7381	0	3	0
15	150655	2012	1	1	0	1	0	0	1	1	0	0	0	0	2	50	50	0	50	0	0	50	50	0	0	0	0	13835	14.4561	7045	6790	3200	3603	2509	1733	2790	19424	14.1945	14.7275	0	0	39.8565	57.7034	0	1	0
15	150655	2013	1	1	0	1	0	2	0	0	0	2	0	0	2	50	50	0	50	0	100	0	0	0	100	0	0	13835	14.4561	7045	6790	3200	3603	2509	1733	2790	19424	14.1945	14.7275	0	55.5093	0	0	0	1	0
15	150655	2014	3	0	0	3	1	2	0	0	0	0	2	0	3	100	0	0	100	33.3333	66.6667	0	0	0	0	66.6667	0	13835	21.6841	7045	6790	3200	3603	2509	1733	2790	19424	42.5834	0	31.25	55.5093	0	0	0	1	0
15	150655	2015	0	1	0	1	0	0	0	1	0	0	1	0	1	0	100	0	100	0	0	0	100	0	0	100	0	13835	7.22804	7045	6790	3200	3603	2509	1733	2790	19424	0	14.7275	0	0	0	57.7034	0	1	0
15	150655	2017	2	4	0	6	3	1	1	1	0	2	0	0	6	33.3333	66.6667	0	100	50	16.6667	16.6667	16.6667	0	33.3333	0	0	13835	43.3683	7045	6790	3200	3603	2509	1733	2790	19424	28.3889	58.9102	93.75	27.7546	39.8565	57.7034	0	1	0
15	150660	2011	0	1	1	0	1	0	0	0	0	1	0	0	1	0	100	100	0	100	0	0	0	0	100	0	0	17502	5.71363	8693	8809	3405	4302	3483	2578	3734	23026	0	11.352	29.3686	0	0	0	0	2	0
15	150660	2017	1	0	0	1	0	0	1	0	0	1	0	0	1	100	0	0	100	0	0	100	0	0	100	0	0	17502	5.71363	8693	8809	3405	4302	3483	2578	3734	23026	11.5035	0	0	0	28.7109	0	0	2	0
15	150670	2011	2	0	1	1	0	0	2	0	0	1	0	0	2	100	0	50	50	0	0	100	0	0	50	0	0	40538	4.93364	21786	18752	7637	11345	9691	5820	6045	56153	9.18021	0	0	0	20.6377	0	0	3	0
15	150670	2016	1	0	0	1	1	0	0	0	0	1	0	0	1	100	0	0	100	100	0	0	0	0	100	0	0	40538	2.46682	21786	18752	7637	11345	9691	5820	6045	56153	4.5901	0	13.0941	0	0	0	0	3	0
15	150670	2017	8	5	2	11	2	5	3	0	3	9	2	0	13	61.5385	38.4615	15.3846	84.6154	15.3846	38.4615	23.0769	0	23.0769	69.2308	15.3846	0	40538	32.0687	21786	18752	7637	11345	9691	5820	6045	56153	36.7208	26.6638	26.1883	44.0723	30.9566	0	49.6278	3	0
15	150680	2011	10	24	0	33	7	17	7	3	0	0	0	0	34	29.4118	70.5882	0	97.0588	20.5882	50	20.5882	8.82353	0	0	0	0	214926	15.8194	105341	109585	45540	55049	41229	29701	43407	294580	9.49298	21.9008	15.3711	30.8816	16.9783	10.1007	0	4	1
15	150680	2012	1	17	0	18	6	6	6	0	0	0	0	0	18	5.55556	94.4444	0	100	33.3333	33.3333	33.3333	0	0	0	0	0	214926	8.37498	105341	109585	45540	55049	41229	29701	43407	294580	0.949298	15.5131	13.1752	10.8994	14.5529	0	0	4	1
15	150680	2013	12	21	0	32	2	21	7	2	1	23	0	0	33	36.3636	63.6364	0	96.9697	6.06061	63.6364	21.2121	6.06061	3.0303	69.697	0	0	214926	15.3541	105341	109585	45540	55049	41229	29701	43407	294580	11.3916	19.1632	4.39174	38.1478	16.9783	6.73378	2.30378	4	1
15	150680	2014	75	77	0	148	22	53	32	21	24	122	0	1	152	49.3421	50.6579	0	97.3684	14.4737	34.8684	21.0526	13.8158	15.7895	80.2632	0	0.657895	214926	70.722	105341	109585	45540	55049	41229	29701	43407	294580	71.1973	70.2651	48.3092	96.2779	77.6153	70.7047	55.2906	4	1
15	150680	2015	23	15	0	38	6	8	15	1	8	31	0	0	38	60.5263	39.4737	0	100	15.7895	21.0526	39.4737	2.63158	21.0526	81.5789	0	0	214926	17.6805	105341	109585	45540	55049	41229	29701	43407	294580	21.8339	13.688	13.1752	14.5325	36.3822	3.36689	18.4302	4	1
15	150680	2016	28	35	0	59	5	30	18	6	4	44	12	2	63	44.4444	55.5556	0	93.6508	7.93651	47.619	28.5714	9.52381	6.34921	69.8413	19.0476	3.1746	214926	29.3124	105341	109585	45540	55049	41229	29701	43407	294580	26.5803	31.9387	10.9794	54.4969	43.6586	20.2013	9.2151	4	1
15	150680	2017	45	22	2	63	7	33	15	6	6	53	6	0	67	67.1642	32.8358	2.98507	94.0299	10.4478	49.2537	22.3881	8.95522	8.95522	79.1045	8.95522	0	214926	31.1735	105341	109585	45540	55049	41229	29701	43407	294580	42.7184	20.0757	15.3711	59.9466	36.3822	20.2013	13.8227	4	1
15	150690	2017	2	1	2	1	0	0	0	2	1	1	1	0	3	66.6667	33.3333	66.6667	33.3333	0	0	0	66.6667	33.3333	33.3333	33.3333	0	4382	68.4619	2311	2071	1032	1060	814	547	929	6141	86.5426	48.2859	0	0	0	365.631	107.643	1	0
15	150710	2012	1	0	0	1	0	0	1	0	0	0	0	0	1	100	0	0	100	0	0	100	0	0	0	0	0	12457	8.02761	6535	5922	2661	3038	2269	1621	2868	16891	15.3022	0	0	0	44.0723	0	0	1	0
15	150710	2016	1	0	0	1	0	0	0	1	0	0	0	0	1	100	0	0	100	0	0	0	100	0	0	0	0	12457	8.02761	6535	5922	2661	3038	2269	1621	2868	16891	15.3022	0	0	0	0	61.6903	0	1	0
15	150710	2017	0	1	0	1	0	0	0	1	0	0	1	0	1	0	100	0	100	0	0	0	100	0	0	100	0	12457	8.02761	6535	5922	2661	3038	2269	1621	2868	16891	0	16.8862	0	0	0	61.6903	0	1	0
15	150715	2016	1	3	0	4	0	1	1	0	2	2	0	0	4	25	75	0	100	0	25	25	0	50	50	0	0	16542	24.1809	8572	7970	3691	3983	3140	2158	3570	23130	11.6659	37.6412	0	25.1067	31.8471	0	56.0224	2	0
15	150720	2017	0	1	0	1	0	1	0	0	0	1	0	0	1	0	100	0	100	0	100	0	0	0	100	0	0	19708	5.07408	10469	9239	4944	5033	3679	2338	3714	29846	0	10.8237	0	19.8689	0	0	0	2	0
15	150730	2011	1	0	0	1	0	0	0	1	0	0	0	0	1	100	0	0	100	0	0	0	100	0	0	0	0	67702	1.47706	36540	31162	12245	19492	16481	10200	9284	91340	2.73673	0	0	0	0	9.80392	0	3	1
15	150730	2013	0	1	0	1	0	0	0	0	1	0	1	0	1	0	100	0	100	0	0	0	0	100	0	100	0	67702	1.47706	36540	31162	12245	19492	16481	10200	9284	91340	0	3.20904	0	0	0	0	10.7712	3	1
15	150730	2014	0	1	0	1	0	0	1	0	0	1	0	0	1	0	100	0	100	0	0	100	0	0	100	0	0	67702	1.47706	36540	31162	12245	19492	16481	10200	9284	91340	0	3.20904	0	0	6.06759	0	0	3	1
15	150730	2015	0	2	0	2	2	0	0	0	0	1	1	0	2	0	100	0	100	100	0	0	0	0	50	50	0	67702	2.95412	36540	31162	12245	19492	16481	10200	9284	91340	0	6.41807	16.3332	0	0	0	0	3	1
15	150730	2016	1	1	0	2	1	0	0	0	1	2	0	0	2	50	50	0	100	50	0	0	0	50	100	0	0	67702	2.95412	36540	31162	12245	19492	16481	10200	9284	91340	2.73673	3.20904	8.1666	0	0	0	10.7712	3	1
15	150730	2017	1	1	0	2	0	0	1	1	0	2	0	0	2	50	50	0	100	0	0	50	50	0	100	0	0	67702	2.95412	36540	31162	12245	19492	16481	10200	9284	91340	2.73673	3.20904	0	0	6.06759	9.80392	0	3	1
15	150740	2011	0	2	0	2	0	0	0	2	0	2	0	0	2	0	100	0	100	0	0	0	100	0	100	0	0	11351	17.6196	5881	5470	2218	2772	2122	1579	2660	15060	0	36.5631	0	0	0	126.662	0	1	0
15	150740	2017	1	1	0	2	0	0	1	1	0	2	0	0	2	50	50	0	100	0	0	50	50	0	100	0	0	11351	17.6196	5881	5470	2218	2772	2122	1579	2660	15060	17.0039	18.2815	0	0	47.1254	63.3312	0	1	0
15	150745	2011	0	5	0	5	1	3	0	1	0	4	1	0	5	0	100	0	100	20	60	0	20	0	80	20	0	18606	26.8731	9608	8998	3848	4654	3657	2597	3850	25587	0	55.5679	25.9875	64.4607	0	38.506	0	2	0
15	150745	2012	0	1	0	1	1	0	0	0	0	1	0	0	1	0	100	0	100	100	0	0	0	0	100	0	0	18606	5.37461	9608	8998	3848	4654	3657	2597	3850	25587	0	11.1136	25.9875	0	0	0	0	2	0
15	150745	2015	0	1	0	1	1	0	0	0	0	0	0	0	1	0	100	0	100	100	0	0	0	0	0	0	0	18606	5.37461	9608	8998	3848	4654	3657	2597	3850	25587	0	11.1136	25.9875	0	0	0	0	2	0
15	150745	2016	0	3	0	3	2	1	0	0	0	1	2	0	3	0	100	0	100	66.6667	33.3333	0	0	0	33.3333	66.6667	0	18606	16.1238	9608	8998	3848	4654	3657	2597	3850	25587	0	33.3407	51.9751	21.4869	0	0	0	2	0
15	150746	2011	4	3	0	7	0	2	3	1	1	6	1	0	7	57.1429	42.8571	0	100	0	28.5714	42.8571	14.2857	14.2857	85.7143	14.2857	0	3783	185.038	2000	1783	799	885	652	514	933	5265	200	168.256	0	225.989	460.123	194.553	107.181	1	0
15	150746	2012	0	1	0	1	0	1	0	0	0	1	0	0	1	0	100	0	100	0	100	0	0	0	100	0	0	3783	26.434	2000	1783	799	885	652	514	933	5265	0	56.0852	0	112.994	0	0	0	1	0
15	150746	2016	1	3	0	4	0	1	1	0	2	2	2	0	4	25	75	0	100	0	25	25	0	50	50	50	0	3783	105.736	2000	1783	799	885	652	514	933	5265	50	168.256	0	112.994	153.374	0	214.362	1	0
15	150747	2012	1	0	0	1	1	0	0	0	0	1	0	0	1	100	0	0	100	100	0	0	0	0	100	0	0	14958	6.68539	7862	7096	3308	3674	2669	1839	3468	20647	12.7194	0	30.2297	0	0	0	0	2	0
15	150747	2015	1	2	1	2	0	0	0	2	1	2	0	0	3	33.3333	66.6667	33.3333	66.6667	0	0	0	66.6667	33.3333	66.6667	0	0	14958	20.0562	7862	7096	3308	3674	2669	1839	3468	20647	12.7194	28.1849	0	0	0	108.755	28.8351	2	0
15	150747	2016	3	3	0	6	1	3	1	0	1	5	1	0	6	50	50	0	100	16.6667	50	16.6667	0	16.6667	83.3333	16.6667	0	14958	40.1123	7862	7096	3308	3674	2669	1839	3468	20647	38.1582	42.2773	30.2297	81.6549	37.4672	0	28.8351	2	0
15	150747	2017	6	5	1	10	1	6	2	1	1	9	0	0	11	54.5455	45.4545	9.09091	90.9091	9.09091	54.5455	18.1818	9.09091	9.09091	81.8182	0	0	14958	73.5392	7862	7096	3308	3674	2669	1839	3468	20647	76.3165	70.4622	30.2297	163.31	74.9344	54.3774	28.8351	2	0
15	150750	2013	0	1	0	1	0	0	1	0	0	1	0	0	1	0	100	0	100	0	0	100	0	0	100	0	0	9270	10.7875	5124	4146	2132	2165	1628	1365	1980	13155	0	24.1196	0	0	61.4251	0	0	1	0
15	150750	2014	1	4	0	5	0	2	1	0	2	3	0	0	5	20	80	0	100	0	40	20	0	40	60	0	0	9270	53.9374	5124	4146	2132	2165	1628	1365	1980	13155	19.516	96.4785	0	92.3788	61.4251	0	101.01	1	0
15	150750	2015	1	0	0	1	0	0	0	1	0	1	0	0	1	100	0	0	100	0	0	0	100	0	100	0	0	9270	10.7875	5124	4146	2132	2165	1628	1365	1980	13155	19.516	0	0	0	0	73.2601	0	1	0
15	150760	2014	1	0	0	1	0	0	1	0	0	0	1	0	1	100	0	0	100	0	0	100	0	0	0	100	0	36775	2.71924	18585	18190	7961	9667	7121	4877	7149	51567	5.38068	0	0	0	14.043	0	0	3	0
15	150760	2016	3	4	0	7	2	0	3	1	1	1	1	0	7	42.8571	57.1429	0	100	28.5714	0	42.8571	14.2857	14.2857	14.2857	14.2857	0	36775	19.0347	18585	18190	7961	9667	7121	4877	7149	51567	16.1421	21.9901	25.1225	0	42.1289	20.5044	13.988	3	0
15	150760	2017	4	3	0	6	0	3	1	1	2	1	2	1	7	57.1429	42.8571	0	85.7143	0	42.8571	14.2857	14.2857	28.5714	14.2857	28.5714	14.2857	36775	19.0347	18585	18190	7961	9667	7121	4877	7149	51567	21.5227	16.4926	0	31.0334	14.043	20.5044	27.9759	3	0
15	150775	2014	1	0	0	1	0	1	0	0	0	1	0	0	1	100	0	0	100	0	100	0	0	0	100	0	0	3724	26.8528	2047	1677	700	963	753	640	668	5047	48.852	0	0	103.842	0	0	0	1	0
15	150780	2013	0	1	0	1	0	0	1	0	0	1	0	0	1	0	100	0	100	0	0	100	0	0	100	0	0	8785	11.383	4870	3915	1962	2235	1770	1295	1523	13045	0	25.5428	0	0	56.4972	0	0	1	0
15	150780	2015	1	1	0	2	1	1	0	0	0	1	1	0	2	50	50	0	100	50	50	0	0	0	50	50	0	8785	22.7661	4870	3915	1962	2235	1770	1295	1523	13045	20.5339	25.5428	50.9684	44.7427	0	0	0	1	0
15	150780	2017	1	1	0	2	0	1	1	0	0	0	0	0	2	50	50	0	100	0	50	50	0	0	0	0	0	8785	22.7661	4870	3915	1962	2235	1770	1295	1523	13045	20.5339	25.5428	0	44.7427	56.4972	0	0	1	0
15	150790	2011	3	0	0	3	2	1	0	0	0	3	0	0	3	100	0	0	100	66.6667	33.3333	0	0	0	100	0	0	17019	17.6274	8457	8562	3627	4158	3120	2373	3741	23001	35.4736	0	55.142	24.05	0	0	0	2	0
15	150790	2013	1	0	0	1	0	0	0	0	1	1	0	0	1	100	0	0	100	0	0	0	0	100	100	0	0	17019	5.87579	8457	8562	3627	4158	3120	2373	3741	23001	11.8245	0	0	0	0	0	26.7308	2	0
15	150790	2016	1	0	0	1	0	0	0	0	1	0	0	0	1	100	0	0	100	0	0	0	0	100	0	0	0	17019	5.87579	8457	8562	3627	4158	3120	2373	3741	23001	11.8245	0	0	0	0	0	26.7308	2	0
15	150795	2011	0	1	0	1	1	0	0	0	0	1	0	0	1	0	100	0	100	100	0	0	0	0	100	0	0	55112	1.81449	28427	26685	11776	17875	12498	6616	6347	79297	0	3.74742	8.49185	0	0	0	0	3	0
15	150795	2015	0	1	0	1	0	0	1	0	0	0	1	0	1	0	100	0	100	0	0	100	0	0	0	100	0	55112	1.81449	28427	26685	11776	17875	12498	6616	6347	79297	0	3.74742	0	0	8.00128	0	0	3	0
15	150795	2016	0	1	0	1	0	1	0	0	0	0	1	0	1	0	100	0	100	0	100	0	0	0	0	100	0	55112	1.81449	28427	26685	11776	17875	12498	6616	6347	79297	0	3.74742	0	5.59441	0	0	0	3	0
15	150795	2017	34	43	15	60	13	10	21	20	13	28	47	1	77	44.1558	55.8442	19.4805	77.9221	16.8831	12.987	27.2727	25.974	16.8831	36.3636	61.039	1.2987	55112	139.715	28427	26685	11776	17875	12498	6616	6347	79297	119.605	161.139	110.394	55.9441	168.027	302.297	204.821	3	0
15	150796	2015	0	1	0	1	0	0	0	1	0	1	0	0	1	0	100	0	100	0	0	0	100	0	100	0	0	7499	13.3351	3865	3634	1727	1750	1321	1038	1663	10262	0	27.5179	0	0	0	96.3391	0	1	0
15	150796	2017	0	1	0	1	1	0	0	0	0	1	0	0	1	0	100	0	100	100	0	0	0	0	100	0	0	7499	13.3351	3865	3634	1727	1750	1321	1038	1663	10262	0	27.5179	57.9039	0	0	0	0	1	0
15	150797	2015	1	0	0	1	0	0	0	0	1	1	0	0	1	100	0	0	100	0	0	0	0	100	100	0	0	12066	8.28775	6293	5773	2794	3013	2329	1437	2493	16949	15.8907	0	0	0	0	0	40.1123	1	0
15	150797	2016	1	2	0	3	0	1	2	0	0	3	0	0	3	33.3333	66.6667	0	100	0	33.3333	66.6667	0	0	100	0	0	12066	24.8633	6293	5773	2794	3013	2329	1437	2493	16949	15.8907	34.644	0	33.1895	85.8738	0	0	1	0
15	150797	2017	3	1	0	4	2	2	0	0	0	1	3	0	4	75	25	0	100	50	50	0	0	0	25	75	0	12066	33.151	6293	5773	2794	3013	2329	1437	2493	16949	47.672	17.322	71.582	66.379	0	0	0	1	0
15	150800	2013	0	1	0	1	0	1	0	0	0	0	0	0	1	0	100	0	100	0	100	0	0	0	0	0	0	39488	2.53241	20528	18960	9023	10534	7878	5094	6959	56518	0	5.27426	0	9.49307	0	0	0	3	0
15	150800	2017	1	0	0	1	0	0	1	0	0	0	0	0	1	100	0	0	100	0	0	100	0	0	0	0	0	39488	2.53241	20528	18960	9023	10534	7878	5094	6959	56518	4.8714	0	0	0	12.6936	0	0	3	0
15	150803	2013	1	2	0	3	0	0	1	1	1	2	0	0	3	33.3333	66.6667	0	100	0	0	33.3333	33.3333	33.3333	66.6667	0	0	19343	15.5095	10226	9117	4485	4887	3508	2424	4039	27455	9.77899	21.937	0	0	28.5063	41.2541	24.7586	2	0
15	150803	2014	2	0	1	1	1	1	0	0	0	0	1	1	2	100	0	50	50	50	50	0	0	0	0	50	50	19343	10.3397	10226	9117	4485	4887	3508	2424	4039	27455	19.558	0	22.2965	20.4625	0	0	0	2	0
15	150803	2015	4	2	0	6	1	2	1	1	1	1	4	0	6	66.6667	33.3333	0	100	16.6667	33.3333	16.6667	16.6667	16.6667	16.6667	66.6667	0	19343	31.019	10226	9117	4485	4887	3508	2424	4039	27455	39.116	21.937	22.2965	40.9249	28.5063	41.2541	24.7586	2	0
15	150803	2016	2	0	0	2	0	2	0	0	0	0	1	0	2	100	0	0	100	0	100	0	0	0	0	50	0	19343	10.3397	10226	9117	4485	4887	3508	2424	4039	27455	19.558	0	0	40.9249	0	0	0	2	0
15	150803	2017	10	6	0	16	0	2	3	4	7	13	1	1	16	62.5	37.5	0	100	0	12.5	18.75	25	43.75	81.25	6.25	6.25	19343	82.7173	10226	9117	4485	4887	3508	2424	4039	27455	97.7899	65.8111	0	40.9249	85.5188	165.017	173.31	2	0
15	150805	2012	1	0	0	1	0	1	0	0	0	0	1	0	1	100	0	0	100	0	100	0	0	0	0	100	0	12070	8.285	6662	5408	2414	3514	2531	1600	2011	16875	15.0105	0	0	28.4576	0	0	0	1	0
15	150805	2013	0	1	0	1	0	0	1	0	0	1	0	0	1	0	100	0	100	0	0	100	0	0	100	0	0	12070	8.285	6662	5408	2414	3514	2531	1600	2011	16875	0	18.4911	0	0	39.5101	0	0	1	0
15	150805	2014	2	0	0	2	0	2	0	0	0	2	0	0	2	100	0	0	100	0	100	0	0	0	100	0	0	12070	16.57	6662	5408	2414	3514	2531	1600	2011	16875	30.021	0	0	56.9152	0	0	0	1	0
15	150805	2017	3	2	1	4	1	2	1	1	0	1	4	0	5	60	40	20	80	20	40	20	20	0	20	80	0	12070	41.425	6662	5408	2414	3514	2531	1600	2011	16875	45.0315	36.9822	41.425	56.9152	39.5101	62.5	0	1	0
15	150808	2015	1	0	0	1	0	0	0	1	0	1	0	0	1	100	0	0	100	0	0	0	100	0	100	0	0	25056	3.99106	13134	11922	5003	6734	5249	3777	4293	33690	7.61383	0	0	0	0	26.476	0	2	0
15	150808	2017	1	0	0	1	0	0	0	0	1	0	0	0	1	100	0	0	100	0	0	0	0	100	0	0	0	25056	3.99106	13134	11922	5003	6734	5249	3777	4293	33690	7.61383	0	0	0	0	0	23.2937	2	0
15	150810	2012	4	2	0	6	0	1	1	2	2	0	0	0	6	66.6667	33.3333	0	100	0	16.6667	16.6667	33.3333	33.3333	0	0	0	70356	8.52806	34976	35380	14866	19896	14517	9649	11428	97128	11.4364	5.65291	0	5.02614	6.88848	20.7275	17.5009	3	1
15	150810	2013	9	12	0	20	1	13	2	3	2	2	2	0	21	42.8571	57.1429	0	95.2381	4.7619	61.9048	9.52381	14.2857	9.52381	9.52381	9.52381	0	70356	29.8482	34976	35380	14866	19896	14517	9649	11428	97128	25.7319	33.9175	6.72676	65.3398	13.777	31.0913	17.5009	3	1
15	150810	2014	4	11	1	14	1	5	5	0	4	4	0	0	15	26.6667	73.3333	6.66667	93.3333	6.66667	33.3333	33.3333	0	26.6667	26.6667	0	0	70356	21.3201	34976	35380	14866	19896	14517	9649	11428	97128	11.4364	31.091	6.72676	25.1307	34.4424	0	35.0018	3	1
15	150810	2015	4	7	0	10	1	3	1	4	2	5	0	0	11	36.3636	63.6364	0	90.9091	9.09091	27.2727	9.09091	36.3636	18.1818	45.4545	0	0	70356	15.6348	34976	35380	14866	19896	14517	9649	11428	97128	11.4364	19.7852	6.72676	15.0784	6.88848	41.4551	17.5009	3	1
15	150810	2016	3	9	0	10	1	6	0	3	2	5	1	0	12	25	75	0	83.3333	8.33333	50	0	25	16.6667	41.6667	8.33333	0	70356	17.0561	34976	35380	14866	19896	14517	9649	11428	97128	8.57731	25.4381	6.72676	30.1568	0	31.0913	17.5009	3	1
15	150810	2017	2	4	0	6	1	3	1	0	1	3	2	0	6	33.3333	66.6667	0	100	16.6667	50	16.6667	0	16.6667	50	33.3333	0	70356	8.52806	34976	35380	14866	19896	14517	9649	11428	97128	5.71821	11.3058	6.72676	15.0784	6.88848	0	8.75044	3	1
15	150812	2017	1	0	0	1	0	0	0	1	0	0	0	0	1	100	0	0	100	0	0	0	100	0	0	0	0	30143	3.31752	15541	14602	5796	9070	7594	3718	3965	43341	6.43459	0	0	0	0	26.8962	0	2	0
15	150815	2011	1	0	0	1	1	0	0	0	0	0	0	0	1	100	0	0	100	100	0	0	0	0	0	0	0	32038	3.12129	17106	14932	6633	8865	6768	4325	5447	44789	5.8459	0	15.0761	0	0	0	0	2	0
15	150815	2013	1	0	0	1	0	0	1	0	0	1	0	0	1	100	0	0	100	0	0	100	0	0	100	0	0	32038	3.12129	17106	14932	6633	8865	6768	4325	5447	44789	5.8459	0	0	0	14.7754	0	0	2	0
15	150815	2016	1	0	1	0	1	0	0	0	0	0	0	0	1	100	0	100	0	100	0	0	0	0	0	0	0	32038	3.12129	17106	14932	6633	8865	6768	4325	5447	44789	5.8459	0	15.0761	0	0	0	0	2	0
15	150815	2017	0	1	1	0	0	1	0	0	0	1	0	0	1	0	100	100	0	0	100	0	0	0	100	0	0	32038	3.12129	17106	14932	6633	8865	6768	4325	5447	44789	0	6.69703	0	11.2803	0	0	0	2	0
15	150820	2012	0	2	0	2	0	1	1	0	0	2	0	0	2	0	100	0	100	0	50	50	0	0	100	0	0	35771	5.59112	18337	17434	7206	9257	6946	4739	7623	47889	0	11.4718	0	10.8026	14.3968	0	0	2	0
15	150820	2013	1	0	0	0	0	1	0	0	0	0	1	0	1	100	0	0	0	0	100	0	0	0	0	100	0	35771	2.79556	18337	17434	7206	9257	6946	4739	7623	47889	5.45345	0	0	10.8026	0	0	0	2	0
15	150820	2015	2	1	0	3	0	0	1	1	1	2	1	0	3	66.6667	33.3333	0	100	0	0	33.3333	33.3333	33.3333	66.6667	33.3333	0	35771	8.38668	18337	17434	7206	9257	6946	4739	7623	47889	10.9069	5.73592	0	0	14.3968	21.1015	13.1182	2	0
15	150820	2016	2	0	0	2	0	0	1	1	0	1	0	0	2	100	0	0	100	0	0	50	50	0	50	0	0	35771	5.59112	18337	17434	7206	9257	6946	4739	7623	47889	10.9069	0	0	0	14.3968	21.1015	0	2	0
15	150820	2017	4	0	0	4	1	0	2	1	0	2	2	0	4	100	0	0	100	25	0	50	25	0	50	50	0	35771	11.1822	18337	17434	7206	9257	6946	4739	7623	47889	21.8138	0	13.8773	0	28.7936	21.1015	0	2	0
15	150830	2013	1	1	1	1	0	0	2	0	0	2	0	0	2	50	50	50	50	0	0	100	0	0	100	0	0	37557	5.32524	19973	17584	9271	9897	6552	4552	7285	56716	5.00676	5.68699	0	0	30.525	0	0	3	0
15	150830	2014	1	1	1	1	0	2	0	0	0	1	1	0	2	50	50	50	50	0	100	0	0	0	50	50	0	37557	5.32524	19973	17584	9271	9897	6552	4552	7285	56716	5.00676	5.68699	0	20.2081	0	0	0	3	0
15	150830	2015	0	2	1	1	2	0	0	0	0	2	0	0	2	0	100	50	50	100	0	0	0	0	100	0	0	37557	5.32524	19973	17584	9271	9897	6552	4552	7285	56716	0	11.374	21.5726	0	0	0	0	3	0
15	150830	2016	2	4	0	6	1	2	2	1	0	4	0	0	6	33.3333	66.6667	0	100	16.6667	33.3333	33.3333	16.6667	0	66.6667	0	0	37557	15.9757	19973	17584	9271	9897	6552	4552	7285	56716	10.0135	22.748	10.7863	20.2081	30.525	21.9684	0	3	0
15	150830	2017	1	0	0	1	0	0	0	0	1	1	0	0	1	100	0	0	100	0	0	0	0	100	100	0	0	37557	2.66262	19973	17584	9271	9897	6552	4552	7285	56716	5.00676	0	0	0	0	0	13.7268	3	0
15	150835	2013	0	1	1	0	0	0	1	0	0	1	0	0	1	0	100	100	0	0	0	100	0	0	100	0	0	9865	10.1368	5377	4488	1961	2814	2039	1309	1742	13431	0	22.2816	0	0	49.0436	0	0	1	0
15	150835	2016	1	1	0	2	0	1	0	1	0	2	0	0	2	50	50	0	100	0	50	0	50	0	100	0	0	9865	20.2737	5377	4488	1961	2814	2039	1309	1742	13431	18.5977	22.2816	0	35.5366	0	76.3942	0	1	0
15	150835	2017	1	0	1	0	0	1	0	0	0	0	0	1	1	100	0	100	0	0	100	0	0	0	0	0	100	9865	10.1368	5377	4488	1961	2814	2039	1309	1742	13431	18.5977	0	0	35.5366	0	0	0	1	0
15	150840	2011	1	1	0	2	0	0	0	1	1	1	0	0	2	50	50	0	100	0	0	0	50	50	50	0	0	30150	6.6335	15353	14797	5741	7919	6400	4606	5484	40573	6.51339	6.75813	0	0	0	21.7108	18.2349	2	1
15	150840	2012	0	1	1	0	1	0	0	0	0	1	0	0	1	0	100	100	0	100	0	0	0	0	100	0	0	30150	3.31675	15353	14797	5741	7919	6400	4606	5484	40573	0	6.75813	17.4186	0	0	0	0	2	1
15	150840	2014	1	1	0	2	0	0	0	1	1	1	0	0	2	50	50	0	100	0	0	0	50	50	50	0	0	30150	6.6335	15353	14797	5741	7919	6400	4606	5484	40573	6.51339	6.75813	0	0	0	21.7108	18.2349	2	1
15	150840	2015	46	34	9	70	4	5	15	21	35	48	8	6	80	57.5	42.5	11.25	87.5	5	6.25	18.75	26.25	43.75	60	10	7.5	30150	265.34	15353	14797	5741	7919	6400	4606	5484	40573	299.616	229.776	69.6743	63.1393	234.375	455.927	638.22	2	1
15	150840	2016	63	74	6	129	5	17	19	36	60	87	40	8	137	45.9854	54.0146	4.37956	94.1606	3.64964	12.4088	13.8686	26.2774	43.7956	63.5036	29.1971	5.83942	30150	454.395	15353	14797	5741	7919	6400	4606	5484	40573	410.343	500.101	87.0928	214.674	296.875	781.589	1094.09	2	1
15	150840	2017	59	65	13	110	13	12	18	30	51	96	25	1	124	47.5806	52.4194	10.4839	88.7097	10.4839	9.67742	14.5161	24.1935	41.129	77.4194	20.1613	0.806452	30150	411.277	15353	14797	5741	7919	6400	4606	5484	40573	384.29	439.278	226.441	151.534	281.25	651.324	929.978	2	1
16	160005	2011	2	0	0	2	0	0	2	0	0	0	2	0	2	100	0	0	100	0	0	100	0	0	0	100	0	2990	66.8896	1598	1392	650	791	637	418	494	4380	125.156	0	0	0	313.972	0	0	1	1
16	160005	2013	1	1	1	1	0	2	0	0	0	1	1	0	2	50	50	50	50	0	100	0	0	0	50	50	0	2990	66.8896	1598	1392	650	791	637	418	494	4380	62.5782	71.8391	0	252.845	0	0	0	1	1
16	160005	2014	3	7	1	9	0	1	1	3	5	8	2	0	10	30	70	10	90	0	10	10	30	50	80	20	0	2990	334.448	1598	1392	650	791	637	418	494	4380	187.735	502.874	0	126.422	156.986	717.703	1012.15	1	1
16	160005	2015	1	1	0	2	0	0	1	0	1	0	2	0	2	50	50	0	100	0	0	50	0	50	0	100	0	2990	66.8896	1598	1392	650	791	637	418	494	4380	62.5782	71.8391	0	0	156.986	0	202.429	1	1
16	160005	2016	1	0	0	1	0	0	0	0	1	0	0	0	1	100	0	0	100	0	0	0	0	100	0	0	0	2990	33.4448	1598	1392	650	791	637	418	494	4380	62.5782	0	0	0	0	0	202.429	1	1
16	160005	2017	0	2	0	2	0	0	2	0	0	1	0	0	2	0	100	0	100	0	0	100	0	0	50	0	0	2990	66.8896	1598	1392	650	791	637	418	494	4380	0	143.678	0	0	313.972	0	0	1	1
16	160010	2014	1	0	0	1	0	0	0	1	0	0	0	0	1	100	0	0	100	0	0	0	100	0	0	0	0	5541	18.0473	2920	2621	1290	1453	1116	714	968	8069	34.2466	0	0	0	0	140.056	0	1	0
16	160010	2015	4	6	2	7	1	1	3	4	1	6	4	0	10	40	60	20	70	10	10	30	40	10	60	40	0	5541	180.473	2920	2621	1290	1453	1116	714	968	8069	136.986	228.92	77.5194	68.8231	268.817	560.224	103.306	1	0
16	160010	2016	15	2	1	16	2	6	3	3	3	9	3	2	17	88.2353	11.7647	5.88235	94.1176	11.7647	35.2941	17.6471	17.6471	17.6471	52.9412	17.6471	11.7647	5541	306.804	2920	2621	1290	1453	1116	714	968	8069	513.699	76.3068	155.039	412.939	268.817	420.168	309.917	1	0
16	160010	2017	2	1	0	3	0	0	2	1	0	2	0	0	3	66.6667	33.3333	0	100	0	0	66.6667	33.3333	0	66.6667	0	0	5541	54.1419	2920	2621	1290	1453	1116	714	968	8069	68.4932	38.1534	0	0	179.211	140.056	0	1	0
16	160015	2016	0	1	1	0	0	0	1	0	0	1	0	0	1	0	100	100	0	0	0	100	0	0	100	0	0	7257	13.7798	4049	3208	1561	2046	1416	1045	1189	10772	0	31.1721	0	0	70.6215	0	0	1	0
16	160015	2017	1	1	0	2	0	1	1	0	0	1	1	0	2	50	50	0	100	0	50	50	0	0	50	50	0	7257	27.5596	4049	3208	1561	2046	1416	1045	1189	10772	24.6975	31.1721	0	48.8759	70.6215	0	0	1	0
16	160021	2015	1	2	1	2	2	1	0	0	0	0	3	0	3	33.3333	66.6667	33.3333	66.6667	66.6667	33.3333	0	0	0	0	100	0	3048	98.4252	1605	1443	805	815	570	385	473	4696	62.3053	138.6	248.447	122.699	0	0	0	1	0
16	160021	2016	5	1	0	5	1	1	1	3	0	1	2	1	6	83.3333	16.6667	0	83.3333	16.6667	16.6667	16.6667	50	0	16.6667	33.3333	16.6667	3048	196.85	1605	1443	805	815	570	385	473	4696	311.526	69.3001	124.224	122.699	175.439	779.221	0	1	0
16	160021	2017	6	5	1	10	3	3	3	2	0	4	3	1	11	54.5455	45.4545	9.09091	90.9091	27.2727	27.2727	27.2727	18.1818	0	36.3636	27.2727	9.09091	3048	360.892	1605	1443	805	815	570	385	473	4696	373.832	346.5	372.671	368.098	526.316	519.481	0	1	0
16	160023	2015	0	1	0	1	0	1	0	0	0	0	1	0	1	0	100	0	100	0	100	0	0	0	0	100	0	3902	25.6279	2076	1826	942	925	849	487	699	5802	0	54.7645	0	108.108	0	0	0	1	0
16	160023	2017	0	1	0	1	0	0	0	0	1	1	0	0	1	0	100	0	100	0	0	0	0	100	100	0	0	3902	25.6279	2076	1826	942	925	849	487	699	5802	0	54.7645	0	0	0	0	143.062	1	0
16	160025	2014	0	1	0	1	1	0	0	0	0	1	0	0	1	0	100	0	100	100	0	0	0	0	100	0	0	2794	35.791	1529	1265	727	709	516	367	475	4265	0	79.0514	137.552	0	0	0	0	1	0
16	160027	2013	0	2	0	2	0	2	0	0	0	1	0	0	2	0	100	0	100	0	100	0	0	0	50	0	0	27633	7.23772	14182	13451	6393	7573	5738	3994	3935	39942	0	14.8688	0	26.4096	0	0	0	2	0
16	160027	2014	0	1	0	1	0	0	0	1	0	1	0	0	1	0	100	0	100	0	0	0	100	0	100	0	0	27633	3.61886	14182	13451	6393	7573	5738	3994	3935	39942	0	7.43439	0	0	0	25.0376	0	2	0
16	160027	2015	2	4	1	5	0	0	3	1	2	4	1	0	6	33.3333	66.6667	16.6667	83.3333	0	0	50	16.6667	33.3333	66.6667	16.6667	0	27633	21.7132	14182	13451	6393	7573	5738	3994	3935	39942	14.1024	29.7376	0	0	52.283	25.0376	50.8259	2	0
16	160027	2016	4	10	1	12	0	7	3	3	1	9	5	0	14	28.5714	71.4286	7.14286	85.7143	0	50	21.4286	21.4286	7.14286	64.2857	35.7143	0	27633	50.6641	14182	13451	6393	7573	5738	3994	3935	39942	28.2048	74.3439	0	92.4336	52.283	75.1127	25.413	2	0
16	160027	2017	15	19	2	32	5	7	11	3	8	17	13	0	34	44.1176	55.8824	5.88235	94.1176	14.7059	20.5882	32.3529	8.82353	23.5294	50	38.2353	0	27633	123.041	14182	13451	6393	7573	5738	3994	3935	39942	105.768	141.253	78.2105	92.4336	191.704	75.1127	203.304	2	0
16	160030	2014	1	1	1	1	0	1	1	0	0	1	1	0	2	50	50	50	50	0	50	50	0	0	50	50	0	292114	0.684664	141676	150438	60935	81487	64097	41050	44545	398204	0.705836	0.664726	0	1.22719	1.56014	0	0	4	0
16	160030	2015	13	21	3	28	3	8	6	10	7	17	9	1	34	38.2353	61.7647	8.82353	82.3529	8.82353	23.5294	17.6471	29.4118	20.5882	50	26.4706	2.94118	292114	11.6393	141676	150438	60935	81487	64097	41050	44545	398204	9.17587	13.9592	4.92328	9.81752	9.36081	24.3605	15.7144	4	0
16	160030	2016	69	46	10	87	11	26	25	22	31	35	35	11	115	60	40	8.69565	75.6522	9.56522	22.6087	21.7391	19.1304	26.9565	30.4348	30.4348	9.56522	292114	39.3682	141676	150438	60935	81487	64097	41050	44545	398204	48.7027	30.5774	18.052	31.9069	39.0034	53.5932	69.5925	4	0
16	160030	2017	77	52	18	103	22	50	22	12	23	37	42	14	129	59.6899	40.3101	13.9535	79.845	17.0543	38.7597	17.0543	9.30233	17.8295	28.6822	32.5581	10.8527	292114	44.1608	141676	150438	60935	81487	64097	41050	44545	398204	54.3494	34.5657	36.104	61.3595	34.323	29.2326	51.6332	4	0
16	160040	2014	1	0	0	1	0	1	0	0	0	0	0	0	1	100	0	0	100	0	100	0	0	0	0	0	0	10928	9.15081	5844	5084	2970	2740	1939	1410	1869	17032	17.1116	0	0	36.4964	0	0	0	1	0
16	160040	2015	1	0	0	1	0	0	0	0	1	1	0	0	1	100	0	0	100	0	0	0	0	100	100	0	0	10928	9.15081	5844	5084	2970	2740	1939	1410	1869	17032	17.1116	0	0	0	0	0	53.5045	1	0
16	160040	2016	3	3	0	6	0	1	2	2	1	2	2	0	6	50	50	0	100	0	16.6667	33.3333	33.3333	16.6667	33.3333	33.3333	0	10928	54.9048	5844	5084	2970	2740	1939	1410	1869	17032	51.3347	59.0087	0	36.4964	103.146	141.844	53.5045	1	0
16	160040	2017	3	3	0	5	0	3	1	2	0	1	2	0	6	50	50	0	83.3333	0	50	16.6667	33.3333	0	16.6667	33.3333	0	10928	54.9048	5844	5084	2970	2740	1939	1410	1869	17032	51.3347	59.0087	0	109.489	51.573	141.844	0	1	0
16	160050	2012	1	0	0	0	0	1	0	0	0	0	0	0	1	100	0	0	0	0	100	0	0	0	0	0	0	13975	7.15564	7302	6673	3220	3862	3076	2043	1774	20509	13.6949	0	0	25.8933	0	0	0	2	1
16	160050	2013	8	7	2	12	1	5	2	3	4	1	0	0	15	53.3333	46.6667	13.3333	80	6.66667	33.3333	13.3333	20	26.6667	6.66667	0	0	13975	107.335	7302	6673	3220	3862	3076	2043	1774	20509	109.559	104.9	31.0559	129.467	65.0195	146.843	225.479	2	1
16	160050	2014	6	7	3	10	1	1	4	4	3	6	1	0	13	46.1538	53.8462	23.0769	76.9231	7.69231	7.69231	30.7692	30.7692	23.0769	46.1538	7.69231	0	13975	93.0233	7302	6673	3220	3862	3076	2043	1774	20509	82.1693	104.9	31.0559	25.8933	130.039	195.791	169.109	2	1
16	160050	2015	4	9	0	13	1	1	2	4	5	9	0	0	13	30.7692	69.2308	0	100	7.69231	7.69231	15.3846	30.7692	38.4615	69.2308	0	0	13975	93.0233	7302	6673	3220	3862	3076	2043	1774	20509	54.7795	134.872	31.0559	25.8933	65.0195	195.791	281.849	2	1
16	160050	2016	8	6	0	11	1	3	4	1	5	7	3	3	14	57.1429	42.8571	0	78.5714	7.14286	21.4286	28.5714	7.14286	35.7143	50	21.4286	21.4286	13975	100.179	7302	6673	3220	3862	3076	2043	1774	20509	109.559	89.9146	31.0559	77.68	130.039	48.9476	281.849	2	1
16	160050	2017	3	10	1	12	0	4	3	4	2	8	1	2	13	23.0769	76.9231	7.69231	92.3077	0	30.7692	23.0769	30.7692	15.3846	61.5385	7.69231	15.3846	13975	93.0233	7302	6673	3220	3862	3076	2043	1774	20509	41.0846	149.858	0	103.573	97.5293	195.791	112.74	2	1
16	160053	2013	2	3	0	5	0	2	2	0	1	2	1	0	5	40	60	0	100	0	40	40	0	20	40	20	0	11445	43.6872	6164	5281	2590	2940	2343	1667	1905	16809	32.4465	56.8074	0	68.0272	85.3606	0	52.4934	1	0
16	160053	2016	2	2	2	0	0	1	2	0	1	1	0	0	4	50	50	50	0	0	25	50	0	25	25	0	0	11445	34.9498	6164	5281	2590	2940	2343	1667	1905	16809	32.4465	37.8716	0	34.0136	85.3606	0	52.4934	1	0
16	160053	2017	1	1	0	2	1	0	0	0	1	1	1	0	2	50	50	0	100	50	0	0	0	50	50	50	0	11445	17.4749	6164	5281	2590	2940	2343	1667	1905	16809	16.2232	18.9358	38.61	0	0	0	52.4934	1	0
16	160055	2013	0	1	1	0	0	0	0	1	0	0	0	1	1	0	100	100	0	0	0	0	100	0	0	0	100	2327	42.9738	1235	1092	529	644	478	300	376	3793	0	91.5751	0	0	0	333.333	0	1	0
16	160060	2014	0	1	0	1	0	0	0	0	1	1	0	0	1	0	100	0	100	0	0	0	0	100	100	0	0	72524	1.37885	35836	36688	16420	20534	15005	9309	11256	101262	0	2.72569	0	0	0	0	8.88415	4	0
16	160060	2016	1	1	1	1	0	1	1	0	0	1	0	1	2	50	50	50	50	0	50	50	0	0	50	0	50	72524	2.75771	35836	36688	16420	20534	15005	9309	11256	101262	2.79049	2.72569	0	4.86997	6.66445	0	0	4	0
16	160060	2017	20	26	2	42	8	14	7	10	7	10	15	5	46	43.4783	56.5217	4.34783	91.3043	17.3913	30.4348	15.2174	21.7391	15.2174	21.7391	32.6087	10.8696	72524	63.4273	35836	36688	16420	20534	15005	9309	11256	101262	55.8098	70.8679	48.7211	68.1796	46.6511	107.423	62.1891	4	0
16	160070	2013	0	6	1	5	0	1	2	0	3	2	0	0	6	0	100	16.6667	83.3333	0	16.6667	33.3333	0	50	33.3333	0	0	8089	74.1748	4401	3688	2101	2038	1418	1029	1503	12563	0	162.69	0	49.0677	141.044	0	199.601	1	0
16	160070	2014	3	2	1	3	0	1	1	1	2	2	1	0	5	60	40	20	60	0	20	20	20	40	40	20	0	8089	61.8123	4401	3688	2101	2038	1418	1029	1503	12563	68.1663	54.2299	0	49.0677	70.5219	97.1817	133.067	1	0
16	160070	2015	4	4	1	5	0	1	1	2	4	5	0	0	8	50	50	12.5	62.5	0	12.5	12.5	25	50	62.5	0	0	8089	98.8997	4401	3688	2101	2038	1418	1029	1503	12563	90.8884	108.46	0	49.0677	70.5219	194.363	266.134	1	0
16	160070	2016	1	3	1	3	0	0	0	3	1	2	1	0	4	25	75	25	75	0	0	0	75	25	50	25	0	8089	49.4499	4401	3688	2101	2038	1418	1029	1503	12563	22.7221	81.3449	0	0	0	291.545	66.5336	1	0
16	160070	2017	12	5	0	16	2	6	2	2	5	13	4	0	17	70.5882	29.4118	0	94.1176	11.7647	35.2941	11.7647	11.7647	29.4118	76.4706	23.5294	0	8089	210.162	4401	3688	2101	2038	1418	1029	1503	12563	272.665	135.575	95.1928	294.406	141.044	194.363	332.668	1	0
16	160080	2016	1	1	0	2	0	0	0	1	1	0	2	0	2	50	50	0	100	0	0	0	50	50	0	100	0	8399	23.8124	4399	4000	2200	2305	1636	1040	1218	12428	22.7324	25	0	0	0	96.1538	82.1018	1	0
16	160080	2017	1	4	1	4	0	2	2	0	1	1	4	0	5	20	80	20	80	0	40	40	0	20	20	80	0	8399	59.5309	4399	4000	2200	2305	1636	1040	1218	12428	22.7324	100	0	86.7679	122.249	0	82.1018	1	0
17	170030	2016	2	0	0	2	0	0	0	0	2	2	0	0	2	100	0	0	100	0	0	0	0	100	100	0	0	3701	54.0394	1891	1810	777	1025	753	456	690	5162	105.764	0	0	0	0	0	289.855	1	0
17	170030	2017	1	5	0	6	0	1	3	1	1	3	3	0	6	16.6667	83.3333	0	100	0	16.6667	50	16.6667	16.6667	50	50	0	3701	162.118	1891	1810	777	1025	753	456	690	5162	52.8821	276.243	0	97.561	398.406	219.298	144.928	1	0
17	170035	2011	0	1	0	1	0	1	0	0	0	0	0	0	1	0	100	0	100	0	100	0	0	0	0	0	0	4389	22.7842	2241	2148	803	842	853	662	1229	5671	0	46.5549	0	118.765	0	0	0	1	0
17	170035	2017	1	0	0	1	0	1	0	0	0	0	1	0	1	100	0	0	100	0	100	0	0	0	0	100	0	4389	22.7842	2241	2148	803	842	853	662	1229	5671	44.6229	0	0	118.765	0	0	0	1	0
17	170040	2014	0	1	0	1	0	1	0	0	0	0	1	0	1	0	100	0	100	0	100	0	0	0	0	100	0	5488	18.2216	2864	2624	1221	1150	957	811	1349	7586	0	38.1098	0	86.9565	0	0	0	1	0
17	170040	2016	1	2	0	3	2	0	1	0	0	1	2	0	3	33.3333	66.6667	0	100	66.6667	0	33.3333	0	0	33.3333	66.6667	0	5488	54.6647	2864	2624	1221	1150	957	811	1349	7586	34.9162	76.2195	163.8	0	104.493	0	0	1	0
17	170040	2017	2	3	0	5	0	1	2	2	0	3	2	0	5	40	60	0	100	0	20	40	40	0	60	40	0	5488	91.1079	2864	2624	1221	1150	957	811	1349	7586	69.8324	114.329	0	86.9565	208.986	246.609	0	1	0
17	170070	2015	2	1	2	1	0	0	1	0	2	3	0	0	3	66.6667	33.3333	66.6667	33.3333	0	0	33.3333	0	66.6667	100	0	0	6506	46.1113	3294	3212	1097	1432	1305	1077	1595	8374	60.7165	31.1333	0	0	76.6284	0	125.392	1	0
17	170070	2016	0	1	0	1	1	0	0	0	0	0	1	0	1	0	100	0	100	100	0	0	0	0	0	100	0	6506	15.3704	3294	3212	1097	1432	1305	1077	1595	8374	0	31.1333	91.1577	0	0	0	0	1	0
17	170070	2017	0	1	0	1	0	0	1	0	0	0	0	0	1	0	100	0	100	0	0	100	0	0	0	0	0	6506	15.3704	3294	3212	1097	1432	1305	1077	1595	8374	0	31.1333	0	0	76.6284	0	0	1	0
17	170100	2012	1	0	0	1	0	0	0	0	1	1	0	0	1	100	0	0	100	0	0	0	0	100	100	0	0	7259	13.776	3680	3579	1561	1665	1385	1005	1643	9865	27.1739	0	0	0	0	0	60.8643	1	0
17	170100	2014	0	2	0	2	1	1	0	0	0	0	1	0	2	0	100	0	100	50	50	0	0	0	0	50	0	7259	27.552	3680	3579	1561	1665	1385	1005	1643	9865	0	55.8815	64.0615	60.0601	0	0	0	1	0
17	170100	2015	2	2	0	4	1	2	1	0	0	2	2	0	4	50	50	0	100	25	50	25	0	0	50	50	0	7259	55.104	3680	3579	1561	1665	1385	1005	1643	9865	54.3478	55.8815	64.0615	120.12	72.2022	0	0	1	0
17	170100	2016	2	1	0	3	0	1	1	0	1	1	1	0	3	66.6667	33.3333	0	100	0	33.3333	33.3333	0	33.3333	33.3333	33.3333	0	7259	41.328	3680	3579	1561	1665	1385	1005	1643	9865	54.3478	27.9408	0	60.0601	72.2022	0	60.8643	1	0
17	170100	2017	8	9	0	16	7	1	5	2	2	4	8	2	17	47.0588	52.9412	0	94.1176	41.1765	5.88235	29.4118	11.7647	11.7647	23.5294	47.0588	11.7647	7259	234.192	3680	3579	1561	1665	1385	1005	1643	9865	217.391	251.467	448.43	60.0601	361.011	199.005	121.729	1	0
17	170110	2011	1	0	0	1	0	1	0	0	0	1	0	0	1	100	0	0	100	0	100	0	0	0	100	0	0	3103	32.2269	1617	1486	568	650	621	447	817	4213	61.8429	0	0	153.846	0	0	0	1	0
17	170110	2016	1	4	1	4	2	2	1	0	0	1	1	0	5	20	80	20	80	40	40	20	0	0	20	20	0	3103	161.134	1617	1486	568	650	621	447	817	4213	61.8429	269.179	352.113	307.692	161.031	0	0	1	0
17	170110	2017	0	2	0	2	1	1	0	0	0	2	0	0	2	0	100	0	100	50	50	0	0	0	100	0	0	3103	64.4538	1617	1486	568	650	621	447	817	4213	0	134.59	176.056	153.846	0	0	0	1	0
17	170130	2013	0	1	0	1	0	1	0	0	0	1	0	0	1	0	100	0	100	0	100	0	0	0	100	0	0	4428	22.5836	2384	2044	845	829	817	730	1207	5882	0	48.9237	0	120.627	0	0	0	1	0
17	170130	2017	2	0	0	2	0	0	1	0	1	2	0	0	2	100	0	0	100	0	0	50	0	50	100	0	0	4428	45.1671	2384	2044	845	829	817	730	1207	5882	83.8926	0	0	0	122.399	0	82.85	1	0
17	170190	2016	4	1	1	4	0	3	1	0	1	4	1	0	5	80	20	20	80	0	60	20	0	20	80	20	0	4642	107.712	2447	2195	930	974	796	746	1196	6317	163.465	45.5581	0	308.008	125.628	0	83.612	1	0
17	170190	2017	3	0	0	3	0	2	1	0	0	2	1	0	3	100	0	0	100	0	66.6667	33.3333	0	0	66.6667	33.3333	0	4642	64.6273	2447	2195	930	974	796	746	1196	6317	122.599	0	0	205.339	125.628	0	0	1	0
17	170200	2013	1	0	0	1	0	0	0	0	1	1	0	0	1	100	0	0	100	0	0	0	0	100	100	0	0	6997	14.2918	3592	3405	1063	1312	1450	1187	1985	8786	27.8396	0	0	0	0	0	50.3778	1	0
17	170200	2014	1	0	0	1	0	0	0	0	1	1	0	0	1	100	0	0	100	0	0	0	0	100	100	0	0	6997	14.2918	3592	3405	1063	1312	1450	1187	1985	8786	27.8396	0	0	0	0	0	50.3778	1	0
17	170200	2015	3	4	2	5	2	0	2	1	2	2	1	0	7	42.8571	57.1429	28.5714	71.4286	28.5714	0	28.5714	14.2857	28.5714	28.5714	14.2857	0	6997	100.043	3592	3405	1063	1312	1450	1187	1985	8786	83.5189	117.474	188.147	0	137.931	84.246	100.756	1	0
17	170200	2016	3	2	1	4	1	1	1	2	0	1	2	0	5	60	40	20	80	20	20	20	40	0	20	40	0	6997	71.4592	3592	3405	1063	1312	1450	1187	1985	8786	83.5189	58.7372	94.0734	76.2195	68.9655	168.492	0	1	0
17	170200	2017	4	0	1	3	0	1	1	2	0	2	1	1	4	100	0	25	75	0	25	25	50	0	50	25	25	6997	57.1674	3592	3405	1063	1312	1450	1187	1985	8786	111.359	0	0	76.2195	68.9655	168.492	0	1	0
17	170210	2011	2	3	1	4	1	1	0	3	0	0	1	0	5	40	60	20	80	20	20	0	60	0	0	20	0	115930	4.31295	56045	59885	21451	32053	24167	16830	21429	150484	3.56856	5.0096	4.66179	3.11983	0	17.8253	0	4	1
17	170210	2012	3	3	1	5	0	4	1	1	0	1	4	0	6	50	50	16.6667	83.3333	0	66.6667	16.6667	16.6667	0	16.6667	66.6667	0	115930	5.17554	56045	59885	21451	32053	24167	16830	21429	150484	5.35284	5.0096	0	12.4793	4.13787	5.94177	0	4	1
17	170210	2013	10	8	3	15	1	11	2	0	4	7	5	3	18	55.5556	44.4444	16.6667	83.3333	5.55556	61.1111	11.1111	0	22.2222	38.8889	27.7778	16.6667	115930	15.5266	56045	59885	21451	32053	24167	16830	21429	150484	17.8428	13.3589	4.66179	34.3182	8.27575	0	18.6663	4	1
17	170210	2014	20	19	4	34	1	8	11	13	6	17	13	2	39	51.2821	48.7179	10.2564	87.1795	2.5641	20.5128	28.2051	33.3333	15.3846	43.5897	33.3333	5.12821	115930	33.641	56045	59885	21451	32053	24167	16830	21429	150484	35.6856	31.7275	4.66179	24.9587	45.5166	77.243	27.9994	4	1
17	170210	2015	26	14	3	36	3	15	13	7	2	12	16	5	40	65	35	7.5	90	7.5	37.5	32.5	17.5	5	30	40	12.5	115930	34.5036	56045	59885	21451	32053	24167	16830	21429	150484	46.3913	23.3781	13.9854	46.7975	53.7924	41.5924	9.33315	4	1
17	170210	2016	50	33	8	71	12	34	22	12	3	23	35	16	83	60.241	39.759	9.63855	85.5422	14.4578	40.9639	26.506	14.4578	3.61446	27.7108	42.1687	19.2771	115930	71.5949	56045	59885	21451	32053	24167	16830	21429	150484	89.214	55.1056	55.9414	106.074	91.0332	71.3012	13.9997	4	1
17	170210	2017	41	43	9	73	10	40	19	6	9	25	37	17	84	48.8095	51.1905	10.7143	86.9048	11.9048	47.619	22.619	7.14286	10.7143	29.7619	44.0476	20.2381	115930	72.4575	56045	59885	21451	32053	24167	16830	21429	150484	73.1555	71.8043	46.6179	124.793	78.6196	35.6506	41.9992	4	1
17	170215	2013	0	1	0	1	0	1	0	0	0	0	1	0	1	0	100	0	100	0	100	0	0	0	0	100	0	3642	27.4574	1888	1754	822	805	686	540	789	5030	0	57.0125	0	124.224	0	0	0	1	0
17	170215	2014	1	0	0	1	0	0	0	0	1	1	0	0	1	100	0	0	100	0	0	0	0	100	100	0	0	3642	27.4574	1888	1754	822	805	686	540	789	5030	52.9661	0	0	0	0	0	126.743	1	0
17	170215	2015	0	2	1	1	1	0	1	0	0	1	1	0	2	0	100	50	50	50	0	50	0	0	50	50	0	3642	54.9149	1888	1754	822	805	686	540	789	5030	0	114.025	121.655	0	145.773	0	0	1	0
17	170215	2016	4	2	1	5	2	2	2	0	0	4	0	1	6	66.6667	33.3333	16.6667	83.3333	33.3333	33.3333	33.3333	0	0	66.6667	0	16.6667	3642	164.745	1888	1754	822	805	686	540	789	5030	211.864	114.025	243.309	248.447	291.545	0	0	1	0
17	170215	2017	2	5	0	6	1	3	1	0	2	4	2	0	7	28.5714	71.4286	0	85.7143	14.2857	42.8571	14.2857	0	28.5714	57.1429	28.5714	0	3642	192.202	1888	1754	822	805	686	540	789	5030	105.932	285.063	121.655	372.671	145.773	0	253.485	1	0
15	170220	2016	0	1	0	1	0	1	0	0	0	0	0	0	1	0	100	0	100	0	100	0	0	0	0	0	0	22375	4.46927	11344	11031	4726	5283	4274	3070	5022	31329	0	9.06536	0	18.9286	0	0	0	2	1
17	170220	2011	1	0	0	1	0	0	0	1	0	0	0	0	1	100	0	0	100	0	0	0	100	0	0	0	0	22375	4.46927	11344	11031	4726	5283	4274	3070	5022	31329	8.81523	0	0	0	0	32.5733	0	2	1
17	170220	2014	1	4	0	5	0	3	2	0	0	0	3	0	5	20	80	0	100	0	60	40	0	0	0	60	0	22375	22.3464	11344	11031	4726	5283	4274	3070	5022	31329	8.81523	36.2614	0	56.7859	46.7946	0	0	2	1
17	170220	2015	4	4	1	5	2	3	3	0	0	4	3	0	8	50	50	12.5	62.5	25	37.5	37.5	0	0	50	37.5	0	22375	35.7542	11344	11031	4726	5283	4274	3070	5022	31329	35.2609	36.2614	42.3191	56.7859	70.1919	0	0	2	1
17	170220	2016	0	14	1	13	3	8	3	0	0	6	4	0	14	0	100	7.14286	92.8571	21.4286	57.1429	21.4286	0	0	42.8571	28.5714	0	22375	62.5698	11344	11031	4726	5283	4274	3070	5022	31329	0	126.915	63.4786	151.429	70.1919	0	0	2	1
17	170220	2017	3	11	1	11	2	7	2	2	1	3	3	0	14	21.4286	78.5714	7.14286	78.5714	14.2857	50	14.2857	14.2857	7.14286	21.4286	21.4286	0	22375	62.5698	11344	11031	4726	5283	4274	3070	5022	31329	26.4457	99.719	42.3191	132.5	46.7946	65.1466	19.9124	2	1
17	170230	2013	2	1	0	3	1	0	0	0	2	1	0	0	3	66.6667	33.3333	0	100	33.3333	0	0	0	66.6667	33.3333	0	0	5044	59.4766	2567	2477	1011	1101	1018	724	1190	6742	77.912	40.3714	98.912	0	0	0	168.067	1	0
17	170230	2014	0	1	1	0	1	0	0	0	0	0	0	0	1	0	100	100	0	100	0	0	0	0	0	0	0	5044	19.8255	2567	2477	1011	1101	1018	724	1190	6742	0	40.3714	98.912	0	0	0	0	1	0
17	170230	2015	0	3	0	3	0	0	1	0	2	3	0	0	3	0	100	0	100	0	0	33.3333	0	66.6667	100	0	0	5044	59.4766	2567	2477	1011	1101	1018	724	1190	6742	0	121.114	0	0	98.2318	0	168.067	1	0
17	170230	2016	4	3	2	5	3	1	1	1	1	1	1	1	7	57.1429	42.8571	28.5714	71.4286	42.8571	14.2857	14.2857	14.2857	14.2857	14.2857	14.2857	14.2857	5044	138.779	2567	2477	1011	1101	1018	724	1190	6742	155.824	121.114	296.736	90.8265	98.2318	138.122	84.0336	1	0
17	170230	2017	1	2	0	2	1	2	0	0	0	0	1	0	3	33.3333	66.6667	0	66.6667	33.3333	66.6667	0	0	0	0	33.3333	0	5044	59.4766	2567	2477	1011	1101	1018	724	1190	6742	38.956	80.7428	98.912	181.653	0	0	0	1	0
17	170240	2011	0	1	0	1	0	0	1	0	0	1	0	0	1	0	100	0	100	0	0	100	0	0	100	0	0	8047	12.427	4071	3976	1622	1675	1463	1127	2160	10645	0	25.1509	0	0	68.3527	0	0	1	0
17	170240	2016	1	2	0	3	1	0	0	0	2	0	0	0	3	33.3333	66.6667	0	100	33.3333	0	0	0	66.6667	0	0	0	8047	37.281	4071	3976	1622	1675	1463	1127	2160	10645	24.564	50.3018	61.6523	0	0	0	92.5926	1	0
17	170240	2017	1	1	0	2	0	1	1	0	0	0	0	0	2	50	50	0	100	0	50	50	0	0	0	0	0	8047	24.854	4071	3976	1622	1675	1463	1127	2160	10645	24.564	25.1509	0	59.7015	68.3527	0	0	1	0
17	170255	2014	0	1	0	1	0	0	1	0	0	0	1	0	1	0	100	0	100	0	0	100	0	0	0	100	0	11743	8.51571	5825	5918	2468	3030	2142	1525	2578	15950	0	16.8976	0	0	46.6853	0	0	1	0
17	170255	2016	6	10	1	14	0	12	4	0	0	6	2	0	16	37.5	62.5	6.25	87.5	0	75	25	0	0	37.5	12.5	0	11743	136.251	5825	5918	2468	3030	2142	1525	2578	15950	103.004	168.976	0	396.04	186.741	0	0	1	0
17	170255	2017	12	11	2	21	2	9	8	4	0	10	3	1	23	52.1739	47.8261	8.69565	91.3043	8.69565	39.1304	34.7826	17.3913	0	43.4783	13.0435	4.34783	11743	195.861	5825	5918	2468	3030	2142	1525	2578	15950	206.009	185.874	81.0373	297.03	373.483	262.295	0	1	0
17	170270	2016	1	0	0	1	0	0	1	0	0	1	0	0	1	100	0	0	100	0	0	100	0	0	100	0	0	2660	37.594	1380	1280	413	547	535	428	737	3446	72.4638	0	0	0	186.916	0	0	1	0
17	170270	2017	0	1	0	1	0	0	1	0	0	1	0	0	1	0	100	0	100	0	0	100	0	0	100	0	0	2660	37.594	1380	1280	413	547	535	428	737	3446	0	78.125	0	0	186.916	0	0	1	0
17	170290	2014	0	1	0	1	0	0	0	0	1	1	0	0	1	0	100	0	100	0	0	0	0	100	100	0	0	6696	14.9343	3299	3397	1433	1583	1191	904	1585	9275	0	29.4377	0	0	0	0	63.0915	1	0
17	170290	2016	0	3	0	3	0	2	1	0	0	3	0	0	3	0	100	0	100	0	66.6667	33.3333	0	0	100	0	0	6696	44.8029	3299	3397	1433	1583	1191	904	1585	9275	0	88.3132	0	126.342	83.9631	0	0	1	0
17	170290	2017	1	5	0	6	1	4	1	0	0	1	0	0	6	16.6667	83.3333	0	100	16.6667	66.6667	16.6667	0	0	16.6667	0	0	6696	89.6057	3299	3397	1433	1583	1191	904	1585	9275	30.3122	147.189	69.7837	252.685	83.9631	0	0	1	0
17	170300	2015	1	0	0	1	0	1	0	0	0	1	0	0	1	100	0	0	100	0	100	0	0	0	100	0	0	8104	12.3396	4383	3721	1443	1803	1506	1222	2130	10424	22.8154	0	0	55.4631	0	0	0	1	0
17	170300	2017	1	0	0	1	0	1	0	0	0	0	0	1	1	100	0	0	100	0	100	0	0	0	0	0	100	8104	12.3396	4383	3721	1443	1803	1506	1222	2130	10424	22.8154	0	0	55.4631	0	0	0	1	0
17	170305	2017	0	1	0	1	0	1	0	0	0	0	0	1	1	0	100	0	100	0	100	0	0	0	0	0	100	2281	43.8404	1229	1052	382	551	517	341	490	3122	0	95.057	0	181.488	0	0	0	1	0
17	170307	2015	0	2	0	2	0	2	0	0	0	2	0	0	2	0	100	0	100	0	100	0	0	0	100	0	0	2874	69.5894	1521	1353	637	640	520	398	679	4123	0	147.82	0	312.5	0	0	0	1	0
17	170307	2017	0	2	0	2	1	1	0	0	0	1	1	0	2	0	100	0	100	50	50	0	0	0	50	50	0	2874	69.5894	1521	1353	637	640	520	398	679	4123	0	147.82	156.986	156.25	0	0	0	1	0
17	170310	2014	0	1	0	1	0	1	0	0	0	0	1	0	1	0	100	0	100	0	100	0	0	0	0	100	0	4138	24.1663	2152	1986	706	905	798	679	1050	5349	0	50.3525	0	110.497	0	0	0	1	0
17	170310	2015	0	1	0	1	0	0	1	0	0	0	0	0	1	0	100	0	100	0	0	100	0	0	0	0	0	4138	24.1663	2152	1986	706	905	798	679	1050	5349	0	50.3525	0	0	125.313	0	0	1	0
17	170310	2017	5	2	2	5	1	3	2	1	0	1	0	0	7	71.4286	28.5714	28.5714	71.4286	14.2857	42.8571	28.5714	14.2857	0	14.2857	0	0	4138	169.164	2152	1986	706	905	798	679	1050	5349	232.342	100.705	141.643	331.492	250.627	147.275	0	1	0
17	170320	2016	2	0	0	2	0	1	1	0	0	0	2	0	2	100	0	0	100	0	50	50	0	0	0	100	0	3381	59.1541	1781	1600	645	722	722	560	732	4456	112.296	0	0	138.504	138.504	0	0	1	0
17	170320	2017	6	3	2	7	1	3	0	3	2	4	3	0	9	66.6667	33.3333	22.2222	77.7778	11.1111	33.3333	0	33.3333	22.2222	44.4444	33.3333	0	3381	266.193	1781	1600	645	722	722	560	732	4456	336.889	187.5	155.039	415.512	0	535.714	273.224	1	0
17	170330	2015	0	4	0	3	2	1	1	0	0	1	2	0	4	0	100	0	75	50	25	25	0	0	25	50	0	2730	146.52	1443	1287	572	708	504	368	578	3768	0	310.8	349.65	141.243	198.413	0	0	1	0
17	170330	2016	0	2	0	2	0	2	0	0	0	1	1	0	2	0	100	0	100	0	100	0	0	0	50	50	0	2730	73.2601	1443	1287	572	708	504	368	578	3768	0	155.4	0	282.486	0	0	0	1	0
17	170360	2015	2	2	1	3	0	3	0	0	1	3	1	0	4	50	50	25	75	0	75	0	0	25	75	25	0	1544	259.067	804	740	284	311	321	252	376	2064	248.756	270.27	0	964.63	0	0	265.957	1	0
17	170360	2016	0	1	0	1	1	0	0	0	0	0	0	1	1	0	100	0	100	100	0	0	0	0	0	0	100	1544	64.7668	804	740	284	311	321	252	376	2064	0	135.135	352.113	0	0	0	0	1	0
17	170370	2015	1	3	0	4	1	1	2	0	0	1	1	1	4	25	75	0	100	25	25	50	0	0	25	25	25	3925	101.911	2001	1924	780	850	697	574	1024	5185	49.975	155.925	128.205	117.647	286.944	0	0	1	0
17	170370	2016	0	1	0	1	1	0	0	0	0	0	0	0	1	0	100	0	100	100	0	0	0	0	0	0	0	3925	25.4777	2001	1924	780	850	697	574	1024	5185	0	51.9751	128.205	0	0	0	0	1	0
17	170370	2017	1	4	0	5	2	2	0	0	1	2	0	1	5	20	80	0	100	40	40	0	0	20	40	0	20	3925	127.389	2001	1924	780	850	697	574	1024	5185	49.975	207.9	256.41	235.294	0	0	97.6562	1	0
17	170380	2016	1	5	1	5	2	3	0	0	1	3	0	0	6	16.6667	83.3333	16.6667	83.3333	33.3333	50	0	0	16.6667	50	0	0	7241	82.8615	3637	3604	1596	1916	1279	945	1505	9768	27.4952	138.735	125.313	156.576	0	0	66.4452	1	0
17	170380	2017	1	1	0	2	0	2	0	0	0	1	1	0	2	50	50	0	100	0	100	0	0	0	50	50	0	7241	27.6205	3637	3604	1596	1916	1279	945	1505	9768	27.4952	27.7469	0	104.384	0	0	0	1	0
17	170382	2017	1	0	0	1	0	1	0	0	0	1	0	0	1	100	0	0	100	0	100	0	0	0	100	0	0	1522	65.703	803	719	339	345	277	201	360	2148	124.533	0	0	289.855	0	0	0	1	0
17	170384	2015	0	1	0	1	0	0	1	0	0	1	0	0	1	0	100	0	100	0	0	100	0	0	100	0	0	5384	18.5736	2891	2493	1332	1388	938	728	998	8139	0	40.1123	0	0	106.61	0	0	1	0
17	170384	2017	0	1	0	1	0	0	0	1	0	0	0	0	1	0	100	0	100	0	0	0	100	0	0	0	0	5384	18.5736	2891	2493	1332	1388	938	728	998	8139	0	40.1123	0	0	0	137.363	0	1	0
17	170386	2016	2	3	0	5	1	3	1	0	0	3	2	0	5	40	60	0	100	20	60	20	0	0	60	40	0	2971	168.294	1711	1260	471	733	629	464	674	3756	116.891	238.095	212.314	409.277	158.983	0	0	1	0
17	170386	2017	3	2	2	3	0	2	0	1	2	3	2	0	5	60	40	40	60	0	40	0	20	40	60	40	0	2971	168.294	1711	1260	471	733	629	464	674	3756	175.336	158.73	0	272.851	0	215.517	296.736	1	0
17	170388	2014	0	1	0	1	0	0	1	0	0	1	0	0	1	0	100	0	100	0	0	100	0	0	100	0	0	1715	58.309	893	822	368	378	300	274	395	2316	0	121.655	0	0	333.333	0	0	1	0
17	170389	2015	0	1	0	1	0	0	0	1	0	1	0	0	1	0	100	0	100	0	0	0	100	0	100	0	0	2534	39.4633	1308	1226	582	665	403	328	556	3688	0	81.5661	0	0	0	304.878	0	1	0
17	170389	2016	3	3	1	5	1	2	0	0	3	5	1	0	6	50	50	16.6667	83.3333	16.6667	33.3333	0	0	50	83.3333	16.6667	0	2534	236.78	1308	1226	582	665	403	328	556	3688	229.358	244.698	171.821	300.752	0	0	539.568	1	0
17	170389	2017	3	4	0	7	1	1	0	3	2	1	1	2	7	42.8571	57.1429	0	100	14.2857	14.2857	0	42.8571	28.5714	14.2857	14.2857	28.5714	2534	276.243	1308	1226	582	665	403	328	556	3688	229.358	326.264	171.821	150.376	0	914.634	359.712	1	0
17	170390	2014	0	1	0	1	0	1	0	0	0	1	0	0	1	0	100	0	100	0	100	0	0	0	100	0	0	3354	29.8151	1768	1586	613	717	647	550	827	4601	0	63.0517	0	139.47	0	0	0	1	0
17	170390	2016	0	1	0	1	0	1	0	0	0	1	0	0	1	0	100	0	100	0	100	0	0	0	100	0	0	3354	29.8151	1768	1586	613	717	647	550	827	4601	0	63.0517	0	139.47	0	0	0	1	0
17	170390	2017	1	3	1	3	0	2	1	0	1	2	2	0	4	25	75	25	75	0	50	25	0	25	50	50	0	3354	119.261	1768	1586	613	717	647	550	827	4601	56.5611	189.155	0	278.94	154.56	0	120.919	1	0
17	170410	2017	1	0	0	1	0	0	0	0	1	1	0	0	1	100	0	0	100	0	0	0	0	100	100	0	0	1897	52.7148	1030	867	355	423	320	295	504	2566	97.0874	0	0	0	0	0	198.413	1	0
17	170510	2015	0	2	0	2	0	2	0	0	0	2	0	0	2	0	100	0	100	0	100	0	0	0	100	0	0	2447	81.7327	1367	1080	497	459	408	416	667	3277	0	185.185	0	435.73	0	0	0	1	0
17	170550	2011	1	0	1	0	0	1	0	0	0	0	1	0	1	100	0	100	0	0	100	0	0	0	0	100	0	23546	4.24701	11584	11962	4305	5810	4778	3644	5009	30838	8.6326	0	0	17.2117	0	0	0	2	1
17	170550	2012	2	1	0	3	1	2	0	0	0	1	0	1	3	66.6667	33.3333	0	100	33.3333	66.6667	0	0	0	33.3333	0	33.3333	23546	12.741	11584	11962	4305	5810	4778	3644	5009	30838	17.2652	8.35981	23.2288	34.4234	0	0	0	2	1
17	170550	2014	1	1	0	2	0	0	0	2	0	1	1	0	2	50	50	0	100	0	0	0	100	0	50	50	0	23546	8.49401	11584	11962	4305	5810	4778	3644	5009	30838	8.6326	8.35981	0	0	0	54.8847	0	2	1
17	170550	2015	7	5	2	9	1	6	2	2	1	2	1	1	12	58.3333	41.6667	16.6667	75	8.33333	50	16.6667	16.6667	8.33333	16.6667	8.33333	8.33333	23546	50.9641	11584	11962	4305	5810	4778	3644	5009	30838	60.4282	41.799	23.2288	103.27	41.8585	54.8847	19.9641	2	1
17	170550	2016	9	5	1	12	1	5	4	3	1	5	3	0	14	64.2857	35.7143	7.14286	85.7143	7.14286	35.7143	28.5714	21.4286	7.14286	35.7143	21.4286	0	23546	59.4581	11584	11962	4305	5810	4778	3644	5009	30838	77.6934	41.799	23.2288	86.0585	83.717	82.3271	19.9641	2	1
17	170550	2017	12	12	5	19	7	8	4	2	3	6	6	1	24	50	50	20.8333	79.1667	29.1667	33.3333	16.6667	8.33333	12.5	25	25	4.16667	23546	101.928	11584	11962	4305	5810	4778	3644	5009	30838	103.591	100.318	162.602	137.694	83.717	54.8847	59.8922	2	1
17	170555	2012	0	1	0	1	0	1	0	0	0	1	0	0	1	0	100	0	100	0	100	0	0	0	100	0	0	3546	28.2008	1810	1736	629	833	713	559	812	4669	0	57.6037	0	120.048	0	0	0	1	0
17	170555	2016	0	1	0	1	0	0	1	0	0	0	0	0	1	0	100	0	100	0	0	100	0	0	0	0	0	3546	28.2008	1810	1736	629	833	713	559	812	4669	0	57.6037	0	0	140.252	0	0	1	0
17	170555	2017	1	2	0	3	1	1	1	0	0	0	0	0	3	33.3333	66.6667	0	100	33.3333	33.3333	33.3333	0	0	0	0	0	3546	84.6024	1810	1736	629	833	713	559	812	4669	55.2486	115.207	158.983	120.048	140.252	0	0	1	0
17	170560	2014	0	1	0	1	0	1	0	0	0	0	1	0	1	0	100	0	100	0	100	0	0	0	0	100	0	2988	33.4672	1524	1464	709	567	488	465	759	4182	0	68.306	0	176.367	0	0	0	1	0
17	170560	2015	0	1	0	1	0	1	0	0	0	0	0	0	1	0	100	0	100	0	100	0	0	0	0	0	0	2988	33.4672	1524	1464	709	567	488	465	759	4182	0	68.306	0	176.367	0	0	0	1	0
17	170560	2016	0	3	0	3	2	1	0	0	0	2	1	0	3	0	100	0	100	66.6667	33.3333	0	0	0	66.6667	33.3333	0	2988	100.402	1524	1464	709	567	488	465	759	4182	0	204.918	282.087	176.367	0	0	0	1	0
17	170560	2017	6	6	0	12	2	3	4	2	1	9	3	0	12	50	50	0	100	16.6667	25	33.3333	16.6667	8.33333	75	25	0	2988	401.606	1524	1464	709	567	488	465	759	4182	393.701	409.836	282.087	529.101	819.672	430.108	131.752	1	0
17	170600	2013	2	0	1	1	0	0	0	1	1	2	0	0	2	100	0	50	50	0	0	0	50	50	100	0	0	3712	53.8793	1982	1730	736	818	657	568	933	5009	100.908	0	0	0	0	176.056	107.181	1	0
17	170600	2016	2	2	1	3	0	0	1	3	0	1	0	0	4	50	50	25	75	0	0	25	75	0	25	0	0	3712	107.759	1982	1730	736	818	657	568	933	5009	100.908	115.607	0	0	152.207	528.169	0	1	0
17	170600	2017	1	1	0	2	0	0	1	1	0	1	0	0	2	50	50	0	100	0	0	50	50	0	50	0	0	3712	53.8793	1982	1730	736	818	657	568	933	5009	50.4541	57.8035	0	0	152.207	176.056	0	1	0
17	170610	2015	1	1	0	2	1	0	0	0	1	0	1	0	2	50	50	0	100	50	0	0	0	50	0	50	0	5617	35.6062	2878	2739	963	1040	1067	965	1582	7234	34.7464	36.5097	103.842	0	0	0	63.2111	1	0
17	170610	2016	3	1	0	4	0	2	2	0	0	0	1	0	4	75	25	0	100	0	50	50	0	0	0	25	0	5617	71.2124	2878	2739	963	1040	1067	965	1582	7234	104.239	36.5097	0	192.308	187.441	0	0	1	0
17	170610	2017	0	2	0	2	0	1	0	1	0	0	1	0	2	0	100	0	100	0	50	0	50	0	0	50	0	5617	35.6062	2878	2739	963	1040	1067	965	1582	7234	0	73.0194	0	96.1538	0	103.627	0	1	0
17	170625	2014	1	0	0	1	0	0	0	0	1	1	0	0	1	100	0	0	100	0	0	0	0	100	100	0	0	1171	85.3971	613	558	181	223	260	182	325	1564	163.132	0	0	0	0	0	307.692	1	0
17	170650	2013	0	1	0	1	0	0	1	0	0	1	0	0	1	0	100	0	100	0	0	100	0	0	100	0	0	3852	25.9605	2035	1817	743	883	763	529	934	5273	0	55.0358	0	0	131.062	0	0	1	0
17	170650	2014	0	1	0	1	0	0	0	0	1	1	0	0	1	0	100	0	100	0	0	0	0	100	100	0	0	3852	25.9605	2035	1817	743	883	763	529	934	5273	0	55.0358	0	0	0	0	107.066	1	0
17	170650	2016	0	1	0	1	0	1	0	0	0	0	1	0	1	0	100	0	100	0	100	0	0	0	0	100	0	3852	25.9605	2035	1817	743	883	763	529	934	5273	0	55.0358	0	113.25	0	0	0	1	0
17	170650	2017	4	1	0	5	1	0	4	0	0	2	3	0	5	80	20	0	100	20	0	80	0	0	40	60	0	3852	129.803	2035	1817	743	883	763	529	934	5273	196.56	55.0358	134.59	0	524.246	0	0	1	0
17	170700	2013	1	1	0	2	1	0	1	0	0	0	1	0	2	50	50	0	100	50	0	50	0	0	0	50	0	14078	14.2066	7122	6956	3034	3409	2732	1979	2924	19112	14.041	14.3761	32.9598	0	36.6032	0	0	1	0
17	170700	2014	0	1	0	1	0	0	1	0	0	0	1	0	1	0	100	0	100	0	0	100	0	0	0	100	0	14078	7.10328	7122	6956	3034	3409	2732	1979	2924	19112	0	14.3761	0	0	36.6032	0	0	1	0
17	170700	2016	2	1	0	3	2	1	0	0	0	0	2	0	3	66.6667	33.3333	0	100	66.6667	33.3333	0	0	0	0	66.6667	0	14078	21.3098	7122	6956	3034	3409	2732	1979	2924	19112	28.082	14.3761	65.9196	29.3341	0	0	0	1	0
17	170700	2017	2	4	0	6	1	1	3	0	1	1	5	0	6	33.3333	66.6667	0	100	16.6667	16.6667	50	0	16.6667	16.6667	83.3333	0	14078	42.6197	7122	6956	3034	3409	2732	1979	2924	19112	28.082	57.5043	32.9598	29.3341	109.81	0	34.1997	1	0
17	170710	2016	3	3	0	6	2	1	0	0	3	2	0	0	6	50	50	0	100	33.3333	16.6667	0	0	50	33.3333	0	0	4881	122.926	2548	2333	846	989	908	745	1393	6363	117.739	128.59	236.407	101.112	0	0	215.363	1	0
17	170710	2017	9	5	2	12	0	5	0	5	4	2	3	0	14	64.2857	35.7143	14.2857	85.7143	0	35.7143	0	35.7143	28.5714	14.2857	21.4286	0	4881	286.826	2548	2333	846	989	908	745	1393	6363	353.218	214.316	0	505.561	0	671.141	287.15	1	0
17	170720	2013	0	1	0	1	0	1	0	0	0	0	0	0	1	0	100	0	100	0	100	0	0	0	0	0	0	5534	18.0701	3070	2464	822	1080	1062	946	1624	7161	0	40.5844	0	92.5926	0	0	0	1	0
17	170720	2016	0	2	0	2	1	0	1	0	0	1	0	0	2	0	100	0	100	50	0	50	0	0	50	0	0	5534	36.1402	3070	2464	822	1080	1062	946	1624	7161	0	81.1688	121.655	0	94.162	0	0	1	0
17	170720	2017	2	0	0	2	1	0	0	0	1	1	1	0	2	100	0	0	100	50	0	0	0	50	50	50	0	5534	36.1402	3070	2464	822	1080	1062	946	1624	7161	65.1466	0	121.655	0	0	0	61.5764	1	0
17	170730	2012	1	1	0	2	0	0	0	1	1	2	0	0	2	50	50	0	100	0	0	0	50	50	100	0	0	3543	56.4493	1908	1635	607	749	645	561	981	4592	52.4109	61.1621	0	0	0	178.253	101.937	1	0
17	170730	2015	2	1	0	3	0	0	2	1	0	1	2	0	3	66.6667	33.3333	0	100	0	0	66.6667	33.3333	0	33.3333	66.6667	0	3543	84.674	1908	1635	607	749	645	561	981	4592	104.822	61.1621	0	0	310.078	178.253	0	1	0
17	170730	2016	0	1	0	1	0	1	0	0	0	0	1	0	1	0	100	0	100	0	100	0	0	0	0	100	0	3543	28.2247	1908	1635	607	749	645	561	981	4592	0	61.1621	0	133.511	0	0	0	1	0
17	170730	2017	4	1	0	5	0	0	1	1	3	4	0	0	5	80	20	0	100	0	0	20	20	60	80	0	0	3543	141.123	1908	1635	607	749	645	561	981	4592	209.644	61.1621	0	0	155.039	178.253	305.81	1	0
17	170740	2014	1	0	0	1	1	0	0	0	0	0	0	0	1	100	0	0	100	100	0	0	0	0	0	0	0	6549	15.2695	3395	3154	1434	1709	1171	835	1400	9476	29.4551	0	69.735	0	0	0	0	1	0
17	170740	2016	3	4	0	6	0	5	2	0	0	2	0	0	7	42.8571	57.1429	0	85.7143	0	71.4286	28.5714	0	0	28.5714	0	0	6549	106.887	3395	3154	1434	1709	1171	835	1400	9476	88.3652	126.823	0	292.569	170.794	0	0	1	0
17	170740	2017	3	9	1	10	3	6	1	2	0	4	3	0	12	25	75	8.33333	83.3333	25	50	8.33333	16.6667	0	33.3333	25	0	6549	183.234	3395	3154	1434	1709	1171	835	1400	9476	88.3652	285.352	209.205	351.083	85.3971	239.521	0	1	0
17	170755	2016	0	1	0	1	0	1	0	0	0	0	0	0	1	0	100	0	100	0	100	0	0	0	0	0	0	2880	34.7222	1470	1410	503	613	570	426	768	3805	0	70.922	0	163.132	0	0	0	1	0
17	170755	2017	1	0	0	1	0	0	0	0	1	0	0	0	1	100	0	0	100	0	0	0	0	100	0	0	0	2880	34.7222	1470	1410	503	613	570	426	768	3805	68.0272	0	0	0	0	0	130.208	1	0
17	170765	2017	0	1	0	1	0	1	0	0	0	0	1	0	1	0	100	0	100	0	100	0	0	0	0	100	0	4225	23.6686	2133	2092	656	812	788	738	1231	5340	0	47.8011	0	123.153	0	0	0	1	0
17	170770	2014	0	1	0	1	0	0	1	0	0	1	0	0	1	0	100	0	100	0	0	100	0	0	100	0	0	6260	15.9744	3339	2921	1295	1347	1136	848	1634	8505	0	34.2349	0	0	88.0282	0	0	1	0
17	170770	2016	0	1	0	1	1	0	0	0	0	1	0	0	1	0	100	0	100	100	0	0	0	0	100	0	0	6260	15.9744	3339	2921	1295	1347	1136	848	1634	8505	0	34.2349	77.2201	0	0	0	0	1	0
17	170820	2011	1	0	0	1	0	0	0	0	1	1	0	0	1	100	0	0	100	0	0	0	0	100	100	0	0	13881	7.20409	7299	6582	2585	2938	2814	2291	3253	18427	13.7005	0	0	0	0	0	30.7409	1	1
17	170820	2012	4	1	1	1	2	0	1	1	1	2	1	0	5	80	20	20	20	40	0	20	20	20	40	20	0	13881	36.0205	7299	6582	2585	2938	2814	2291	3253	18427	54.802	15.193	77.3694	0	35.5366	43.6491	30.7409	1	1
17	170820	2013	1	0	0	0	1	0	0	0	0	0	0	0	1	100	0	0	0	100	0	0	0	0	0	0	0	13881	7.20409	7299	6582	2585	2938	2814	2291	3253	18427	13.7005	0	38.6847	0	0	0	0	1	1
17	170820	2015	1	2	0	1	1	0	1	1	0	0	0	0	3	33.3333	66.6667	0	33.3333	33.3333	0	33.3333	33.3333	0	0	0	0	13881	21.6123	7299	6582	2585	2938	2814	2291	3253	18427	13.7005	30.3859	38.6847	0	35.5366	43.6491	0	1	1
17	170820	2016	8	3	0	4	2	2	3	3	1	1	3	1	11	72.7273	27.2727	0	36.3636	18.1818	18.1818	27.2727	27.2727	9.09091	9.09091	27.2727	9.09091	13881	79.245	7299	6582	2585	2938	2814	2291	3253	18427	109.604	45.5789	77.3694	68.0735	106.61	130.947	30.7409	1	1
17	170820	2017	4	3	0	1	0	6	0	1	0	2	1	0	7	57.1429	42.8571	0	14.2857	0	85.7143	0	14.2857	0	28.5714	14.2857	0	13881	50.4286	7299	6582	2585	2938	2814	2291	3253	18427	54.802	45.5789	0	204.221	0	43.6491	0	1	1
17	170825	2013	0	1	0	1	0	1	0	0	0	0	1	0	1	0	100	0	100	0	100	0	0	0	0	100	0	1834	54.5256	949	885	360	406	370	292	406	2419	0	112.994	0	246.305	0	0	0	1	0
17	170825	2016	1	0	0	1	0	0	0	0	1	0	0	0	1	100	0	0	100	0	0	0	0	100	0	0	0	1834	54.5256	949	885	360	406	370	292	406	2419	105.374	0	0	0	0	0	246.305	1	0
17	170825	2017	3	3	0	5	2	3	1	0	0	3	3	0	6	50	50	0	83.3333	33.3333	50	16.6667	0	0	50	50	0	1834	327.154	949	885	360	406	370	292	406	2419	316.122	338.983	555.556	738.916	270.27	0	0	1	0
17	170830	2014	1	0	1	0	0	0	0	0	1	0	0	0	1	100	0	100	0	0	0	0	0	100	0	0	0	3739	26.7451	2023	1716	688	746	726	628	951	4956	49.4315	0	0	0	0	0	105.152	1	0
17	170830	2015	0	1	0	1	0	1	0	0	0	1	0	0	1	0	100	0	100	0	100	0	0	0	100	0	0	3739	26.7451	2023	1716	688	746	726	628	951	4956	0	58.2751	0	134.048	0	0	0	1	0
17	170830	2016	1	0	0	1	0	0	1	0	0	0	0	0	1	100	0	0	100	0	0	100	0	0	0	0	0	3739	26.7451	2023	1716	688	746	726	628	951	4956	49.4315	0	0	0	137.741	0	0	1	0
17	170830	2017	1	1	0	2	0	1	1	0	0	1	0	0	2	50	50	0	100	0	50	50	0	0	50	0	0	3739	53.4902	2023	1716	688	746	726	628	951	4956	49.4315	58.2751	0	134.048	137.741	0	0	1	0
17	170900	2013	0	1	0	1	0	1	0	0	0	0	1	0	1	0	100	0	100	0	100	0	0	0	0	100	0	8337	11.9947	4414	3923	1830	1851	1380	1210	2066	12064	0	25.4907	0	54.0249	0	0	0	1	0
17	170900	2014	1	0	0	1	0	1	0	0	0	0	1	0	1	100	0	0	100	0	100	0	0	0	0	100	0	8337	11.9947	4414	3923	1830	1851	1380	1210	2066	12064	22.6552	0	0	54.0249	0	0	0	1	0
17	170900	2015	0	1	0	1	1	0	0	0	0	1	0	0	1	0	100	0	100	100	0	0	0	0	100	0	0	8337	11.9947	4414	3923	1830	1851	1380	1210	2066	12064	0	25.4907	54.6448	0	0	0	0	1	0
17	170900	2016	5	1	0	6	2	2	0	2	0	3	3	0	6	83.3333	16.6667	0	100	33.3333	33.3333	0	33.3333	0	50	50	0	8337	71.9683	4414	3923	1830	1851	1380	1210	2066	12064	113.276	25.4907	109.29	108.05	0	165.289	0	1	0
17	170900	2017	0	1	0	1	1	0	0	0	0	0	1	0	1	0	100	0	100	100	0	0	0	0	0	100	0	8337	11.9947	4414	3923	1830	1851	1380	1210	2066	12064	0	25.4907	54.6448	0	0	0	0	1	0
17	170930	2011	1	0	0	1	1	0	0	0	0	0	1	0	1	100	0	0	100	100	0	0	0	0	0	100	0	18033	5.54539	8953	9080	3194	4181	3780	2875	4003	23200	11.1694	0	31.3087	0	0	0	0	2	1
17	170930	2012	1	0	0	1	0	0	1	0	0	1	0	0	1	100	0	0	100	0	0	100	0	0	100	0	0	18033	5.54539	8953	9080	3194	4181	3780	2875	4003	23200	11.1694	0	0	0	26.455	0	0	2	1
17	170930	2013	0	2	0	2	1	0	1	0	0	1	1	0	2	0	100	0	100	50	0	50	0	0	50	50	0	18033	11.0908	8953	9080	3194	4181	3780	2875	4003	23200	0	22.0264	31.3087	0	26.455	0	0	2	1
17	170930	2014	2	0	0	2	0	1	1	0	0	1	0	1	2	100	0	0	100	0	50	50	0	0	50	0	50	18033	11.0908	8953	9080	3194	4181	3780	2875	4003	23200	22.3389	0	0	23.9177	26.455	0	0	2	1
17	170930	2015	1	2	0	2	0	2	0	1	0	0	2	0	3	33.3333	66.6667	0	66.6667	0	66.6667	0	33.3333	0	0	66.6667	0	18033	16.6362	8953	9080	3194	4181	3780	2875	4003	23200	11.1694	22.0264	0	47.8354	0	34.7826	0	2	1
17	170930	2016	9	10	1	17	6	7	1	2	3	8	4	2	19	47.3684	52.6316	5.26316	89.4737	31.5789	36.8421	5.26316	10.5263	15.7895	42.1053	21.0526	10.5263	18033	105.362	8953	9080	3194	4181	3780	2875	4003	23200	100.525	110.132	187.852	167.424	26.455	69.5652	74.9438	2	1
17	170930	2017	6	7	1	12	4	5	2	2	0	5	5	1	13	46.1538	53.8462	7.69231	92.3077	30.7692	38.4615	15.3846	15.3846	0	38.4615	38.4615	7.69231	18033	72.0901	8953	9080	3194	4181	3780	2875	4003	23200	67.0166	77.0925	125.235	119.589	52.9101	69.5652	0	2	1
17	170950	2011	5	2	1	6	0	4	1	2	0	5	2	0	7	71.4286	28.5714	14.2857	85.7143	0	57.1429	14.2857	28.5714	0	71.4286	28.5714	0	60527	11.5651	29910	30617	10316	15377	12582	9787	12465	76755	16.7168	6.53232	0	26.0129	7.94786	20.4353	0	3	1
17	170950	2012	1	0	0	1	0	1	0	0	0	0	1	0	1	100	0	0	100	0	100	0	0	0	0	100	0	60527	1.65216	29910	30617	10316	15377	12582	9787	12465	76755	3.34336	0	0	6.50322	0	0	0	3	1
17	170950	2013	4	6	1	9	0	3	4	2	1	5	3	1	10	40	60	10	90	0	30	40	20	10	50	30	10	60527	16.5216	29910	30617	10316	15377	12582	9787	12465	76755	13.3735	19.597	0	19.5097	31.7914	20.4353	8.02246	3	1
17	170950	2014	9	2	1	10	0	5	5	1	0	4	5	2	11	81.8182	18.1818	9.09091	90.9091	0	45.4545	45.4545	9.09091	0	36.3636	45.4545	18.1818	60527	18.1737	29910	30617	10316	15377	12582	9787	12465	76755	30.0903	6.53232	0	32.5161	39.7393	10.2176	0	3	1
17	170950	2015	6	3	2	7	2	4	3	0	0	2	4	3	9	66.6667	33.3333	22.2222	77.7778	22.2222	44.4444	33.3333	0	0	22.2222	44.4444	33.3333	60527	14.8694	29910	30617	10316	15377	12582	9787	12465	76755	20.0602	9.79848	19.3874	26.0129	23.8436	0	0	3	1
17	170950	2016	16	8	1	22	5	8	4	5	2	7	10	4	24	66.6667	33.3333	4.16667	91.6667	20.8333	33.3333	16.6667	20.8333	8.33333	29.1667	41.6667	16.6667	60527	39.6517	29910	30617	10316	15377	12582	9787	12465	76755	53.4938	26.1293	48.4684	52.0258	31.7914	51.0882	16.0449	3	1
17	170950	2017	37	19	7	48	8	28	7	9	4	15	24	13	56	66.0714	33.9286	12.5	85.7143	14.2857	50	12.5	16.0714	7.14286	26.7857	42.8571	23.2143	60527	92.5207	29910	30617	10316	15377	12582	9787	12465	76755	123.704	62.057	77.5494	182.09	55.635	91.9587	32.0899	3	1
17	170980	2015	1	1	0	1	1	1	0	0	0	1	0	1	2	50	50	0	50	50	50	0	0	0	50	0	50	1191	167.926	636	555	199	292	230	163	307	1639	157.233	180.18	502.513	342.466	0	0	0	1	0
17	170980	2016	2	0	0	2	0	0	0	0	2	2	0	0	2	100	0	0	100	0	0	0	0	100	100	0	0	1191	167.926	636	555	199	292	230	163	307	1639	314.465	0	0	0	0	0	651.466	1	0
17	171050	2013	1	1	0	0	2	0	0	0	0	2	0	0	2	50	50	0	0	100	0	0	0	0	100	0	0	5127	39.0092	2691	2436	1008	1052	955	761	1351	7104	37.1609	41.0509	198.413	0	0	0	0	1	0
17	171050	2014	0	1	1	0	0	0	0	1	0	0	0	0	1	0	100	100	0	0	0	0	100	0	0	0	0	5127	19.5046	2691	2436	1008	1052	955	761	1351	7104	0	41.0509	0	0	0	131.406	0	1	0
17	171050	2016	1	1	0	2	1	1	0	0	0	1	1	0	2	50	50	0	100	50	50	0	0	0	50	50	0	5127	39.0092	2691	2436	1008	1052	955	761	1351	7104	37.1609	41.0509	99.2063	95.057	0	0	0	1	0
17	171050	2017	1	3	0	1	0	2	2	0	0	2	1	0	4	25	75	0	25	0	50	50	0	0	50	25	0	5127	78.0183	2691	2436	1008	1052	955	761	1351	7104	37.1609	123.153	0	190.114	209.424	0	0	1	0
17	171070	2012	0	1	0	1	0	1	0	0	0	0	0	0	1	0	100	0	100	0	100	0	0	0	0	0	0	4352	22.9779	2236	2116	859	960	755	655	1123	6029	0	47.259	0	104.167	0	0	0	1	0
17	171070	2016	0	2	0	2	1	0	1	0	0	2	0	0	2	0	100	0	100	50	0	50	0	0	100	0	0	4352	45.9559	2236	2116	859	960	755	655	1123	6029	0	94.518	116.414	0	132.45	0	0	1	0
17	171090	2016	0	1	1	0	0	1	0	0	0	0	0	1	1	0	100	100	0	0	100	0	0	0	0	0	100	2667	37.4953	1473	1194	502	521	526	372	746	3532	0	83.7521	0	191.939	0	0	0	1	0
17	171090	2017	0	2	0	2	1	0	1	0	0	2	0	0	2	0	100	0	100	50	0	50	0	0	100	0	0	2667	74.9906	1473	1194	502	521	526	372	746	3532	0	167.504	199.203	0	190.114	0	0	1	0
17	171110	2014	0	1	0	1	0	0	1	0	0	1	0	0	1	0	100	0	100	0	0	100	0	0	100	0	0	1863	53.6769	988	875	329	405	379	296	454	2445	0	114.286	0	0	263.852	0	0	1	0
17	171110	2015	1	0	0	1	0	1	0	0	0	0	0	0	1	100	0	0	100	0	100	0	0	0	0	0	0	1863	53.6769	988	875	329	405	379	296	454	2445	101.215	0	0	246.914	0	0	0	1	0
17	171150	2011	1	0	0	0	0	0	0	1	0	1	0	0	1	100	0	0	0	0	0	0	100	0	100	0	0	2689	37.1885	1433	1256	411	467	517	459	835	3507	69.7837	0	0	0	0	217.865	0	1	0
17	171150	2016	1	0	0	1	0	0	0	0	1	0	1	0	1	100	0	0	100	0	0	0	0	100	0	100	0	2689	37.1885	1433	1256	411	467	517	459	835	3507	69.7837	0	0	0	0	0	119.76	1	0
17	171180	2015	1	0	0	1	0	0	1	0	0	0	1	0	1	100	0	0	100	0	0	100	0	0	0	100	0	1675	59.7015	903	772	336	360	306	290	383	2231	110.742	0	0	0	326.797	0	0	1	0
17	171190	2012	5	1	0	0	5	0	0	1	0	1	5	0	6	83.3333	16.6667	0	0	83.3333	0	0	16.6667	0	16.6667	83.3333	0	7368	81.4332	4037	3331	1430	1820	1628	1145	1345	10210	123.854	30.021	349.65	0	0	87.3362	0	1	0
17	171190	2014	1	1	0	1	1	1	0	0	0	0	0	0	2	50	50	0	50	50	50	0	0	0	0	0	0	7368	27.1444	4037	3331	1430	1820	1628	1145	1345	10210	24.7709	30.021	69.9301	54.9451	0	0	0	1	0
17	171190	2015	1	0	0	1	1	0	0	0	0	0	0	0	1	100	0	0	100	100	0	0	0	0	0	0	0	7368	13.5722	4037	3331	1430	1820	1628	1145	1345	10210	24.7709	0	69.9301	0	0	0	0	1	0
17	171190	2016	5	6	0	8	2	7	1	0	1	3	6	0	11	45.4545	54.5455	0	72.7273	18.1818	63.6364	9.09091	0	9.09091	27.2727	54.5455	0	7368	149.294	4037	3331	1430	1820	1628	1145	1345	10210	123.854	180.126	139.86	384.615	61.4251	0	74.3494	1	0
17	171190	2017	6	11	0	13	2	6	6	2	1	3	9	2	17	35.2941	64.7059	0	76.4706	11.7647	35.2941	35.2941	11.7647	5.88235	17.6471	52.9412	11.7647	7368	230.727	4037	3331	1430	1820	1628	1145	1345	10210	148.625	330.231	139.86	329.67	368.55	174.672	74.3494	1	0
17	171195	2013	1	0	0	1	0	0	1	0	0	0	0	0	1	100	0	0	100	0	0	100	0	0	0	0	0	2369	42.2119	1241	1128	561	492	408	328	580	3525	80.5802	0	0	0	245.098	0	0	1	0
17	171195	2014	1	1	0	2	0	1	0	0	1	0	1	0	2	50	50	0	100	0	50	0	0	50	0	50	0	2369	84.4238	1241	1128	561	492	408	328	580	3525	80.5802	88.6525	0	203.252	0	0	172.414	1	0
17	171195	2015	2	1	0	3	2	0	0	1	0	0	1	0	3	66.6667	33.3333	0	100	66.6667	0	0	33.3333	0	0	33.3333	0	2369	126.636	1241	1128	561	492	408	328	580	3525	161.16	88.6525	356.506	0	0	304.878	0	1	0
17	171195	2016	0	2	0	2	0	1	0	1	0	0	1	0	2	0	100	0	100	0	50	0	50	0	0	50	0	2369	84.4238	1241	1128	561	492	408	328	580	3525	0	177.305	0	203.252	0	304.878	0	1	0
17	171195	2017	1	0	0	1	0	0	1	0	0	0	0	0	1	100	0	0	100	0	0	100	0	0	0	0	0	2369	42.2119	1241	1128	561	492	408	328	580	3525	80.5802	0	0	0	245.098	0	0	1	0
17	171200	2016	2	1	0	3	0	1	1	0	1	0	0	1	3	66.6667	33.3333	0	100	0	33.3333	33.3333	0	33.3333	0	0	33.3333	2044	146.771	1087	957	382	461	455	271	475	2773	183.993	104.493	0	216.92	219.78	0	210.526	1	0
17	171200	2017	2	1	1	2	0	2	0	0	1	0	0	0	3	66.6667	33.3333	33.3333	66.6667	0	66.6667	0	0	33.3333	0	0	0	2044	146.771	1087	957	382	461	455	271	475	2773	183.993	104.493	0	433.839	0	0	210.526	1	0
17	171240	2015	0	2	0	2	1	0	0	1	0	2	0	0	2	0	100	0	100	50	0	0	50	0	100	0	0	2627	76.1325	1441	1186	561	493	412	421	740	3725	0	168.634	178.253	0	0	237.53	0	1	0
17	171240	2016	1	1	0	2	0	1	1	0	0	1	0	0	2	50	50	0	100	0	50	50	0	0	50	0	0	2627	76.1325	1441	1186	561	493	412	421	740	3725	69.3963	84.317	0	202.84	242.718	0	0	1	0
17	171240	2017	0	1	0	1	1	0	0	0	0	1	0	0	1	0	100	0	100	100	0	0	0	0	100	0	0	2627	38.0662	1441	1186	561	493	412	421	740	3725	0	84.317	178.253	0	0	0	0	1	0
17	171245	2015	1	0	0	1	0	1	0	0	0	1	0	0	1	100	0	0	100	0	100	0	0	0	100	0	0	1902	52.5762	983	919	355	443	348	272	484	2622	101.729	0	0	225.734	0	0	0	1	0
17	171245	2016	0	1	0	1	0	1	0	0	0	1	0	0	1	0	100	0	100	0	100	0	0	0	100	0	0	1902	52.5762	983	919	355	443	348	272	484	2622	0	108.814	0	225.734	0	0	0	1	0
17	171250	2014	0	1	1	0	0	0	1	0	0	0	0	0	1	0	100	100	0	0	0	100	0	0	0	0	0	3232	30.9406	1744	1488	571	693	658	534	776	4352	0	67.2043	0	0	151.976	0	0	1	0
17	171280	2016	1	3	0	4	2	2	0	0	0	1	1	1	4	25	75	0	100	50	50	0	0	0	25	25	25	2257	177.226	1213	1044	468	492	414	353	530	3154	82.4402	287.356	427.35	406.504	0	0	0	1	0
17	171280	2017	3	3	1	5	0	3	0	0	3	1	1	3	6	50	50	16.6667	83.3333	0	50	0	0	50	16.6667	16.6667	50	2257	265.84	1213	1044	468	492	414	353	530	3154	247.321	287.356	0	609.756	0	0	566.038	1	0
17	171320	2011	0	1	0	1	0	0	1	0	0	1	0	0	1	0	100	0	100	0	0	100	0	0	100	0	0	15592	6.41355	7848	7744	3038	3657	3103	2381	3413	20684	0	12.9132	0	0	32.2269	0	0	2	1
17	171320	2012	1	1	0	2	1	1	0	0	0	1	1	0	2	50	50	0	100	50	50	0	0	0	50	50	0	15592	12.8271	7848	7744	3038	3657	3103	2381	3413	20684	12.7421	12.9132	32.9164	27.3448	0	0	0	2	1
17	171320	2013	1	3	0	4	3	1	0	0	0	2	0	1	4	25	75	0	100	75	25	0	0	0	50	0	25	15592	25.6542	7848	7744	3038	3657	3103	2381	3413	20684	12.7421	38.7397	98.7492	27.3448	0	0	0	2	1
17	171320	2014	1	1	0	2	1	0	0	0	1	1	1	0	2	50	50	0	100	50	0	0	0	50	50	50	0	15592	12.8271	7848	7744	3038	3657	3103	2381	3413	20684	12.7421	12.9132	32.9164	0	0	0	29.2997	2	1
17	171320	2015	1	5	1	5	2	2	2	0	0	4	1	0	6	16.6667	83.3333	16.6667	83.3333	33.3333	33.3333	33.3333	0	0	66.6667	16.6667	0	15592	38.4813	7848	7744	3038	3657	3103	2381	3413	20684	12.7421	64.5661	65.8328	54.6896	64.4538	0	0	2	1
17	171320	2016	3	4	0	5	2	3	1	1	0	1	4	0	7	42.8571	57.1429	0	71.4286	28.5714	42.8571	14.2857	14.2857	0	14.2857	57.1429	0	15592	44.8948	7848	7744	3038	3657	3103	2381	3413	20684	38.2263	51.6529	65.8328	82.0345	32.2269	41.9992	0	2	1
17	171320	2017	9	15	1	23	7	2	5	1	9	17	7	0	24	37.5	62.5	4.16667	95.8333	29.1667	8.33333	20.8333	4.16667	37.5	70.8333	29.1667	0	15592	153.925	7848	7744	3038	3657	3103	2381	3413	20684	114.679	193.698	230.415	54.6896	161.134	41.9992	263.698	2	1
17	171330	2013	3	2	0	5	1	2	1	1	0	3	2	0	5	60	40	0	100	20	40	20	20	0	60	40	0	9773	51.1614	4972	4801	1676	2126	1980	1457	2534	12623	60.3379	41.658	59.6659	94.0734	50.5051	68.6342	0	1	0
17	171330	2014	5	0	0	5	0	1	2	1	1	3	1	0	5	100	0	0	100	0	20	40	20	20	60	20	0	9773	51.1614	4972	4801	1676	2126	1980	1457	2534	12623	100.563	0	0	47.0367	101.01	68.6342	39.4633	1	0
17	171330	2015	3	5	0	8	1	5	2	0	0	2	6	0	8	37.5	62.5	0	100	12.5	62.5	25	0	0	25	75	0	9773	81.8582	4972	4801	1676	2126	1980	1457	2534	12623	60.3379	104.145	59.6659	235.183	101.01	0	0	1	0
17	171330	2016	4	2	0	6	1	1	2	0	2	4	2	0	6	66.6667	33.3333	0	100	16.6667	16.6667	33.3333	0	33.3333	66.6667	33.3333	0	9773	61.3936	4972	4801	1676	2126	1980	1457	2534	12623	80.4505	41.658	59.6659	47.0367	101.01	0	78.9266	1	0
17	171330	2017	6	2	0	8	2	2	1	2	1	3	3	0	8	75	25	0	100	25	25	12.5	25	12.5	37.5	37.5	0	9773	81.8582	4972	4801	1676	2126	1980	1457	2534	12623	120.676	41.658	119.332	94.0734	50.5051	137.268	39.4633	1	0
17	171360	2012	1	0	0	1	1	0	0	0	0	0	1	0	1	100	0	0	100	100	0	0	0	0	0	100	0	4977	20.0924	2711	2266	1019	899	885	731	1443	6716	36.8868	0	98.1354	0	0	0	0	1	0
17	171360	2015	1	0	0	1	0	0	1	0	0	0	1	0	1	100	0	0	100	0	0	100	0	0	0	100	0	4977	20.0924	2711	2266	1019	899	885	731	1443	6716	36.8868	0	0	0	112.994	0	0	1	0
17	171360	2016	1	2	0	3	0	2	0	0	1	0	1	0	3	33.3333	66.6667	0	100	0	66.6667	0	0	33.3333	0	33.3333	0	4977	60.2773	2711	2266	1019	899	885	731	1443	6716	36.8868	88.2613	0	222.469	0	0	69.3001	1	0
17	171360	2017	0	3	0	3	1	2	0	0	0	1	2	0	3	0	100	0	100	33.3333	66.6667	0	0	0	33.3333	66.6667	0	4977	60.2773	2711	2266	1019	899	885	731	1443	6716	0	132.392	98.1354	222.469	0	0	0	1	0
17	171370	2013	1	1	0	2	0	0	1	1	0	2	0	0	2	50	50	0	100	0	0	50	50	0	100	0	0	1620	123.457	879	741	264	319	306	278	453	2085	113.766	134.953	0	0	326.797	359.712	0	1	0
17	171370	2016	1	0	0	1	0	1	0	0	0	0	1	0	1	100	0	0	100	0	100	0	0	0	0	100	0	1620	61.7284	879	741	264	319	306	278	453	2085	113.766	0	0	313.48	0	0	0	1	0
17	171380	2014	1	0	0	1	1	0	0	0	0	1	0	0	1	100	0	0	100	100	0	0	0	0	100	0	0	4242	23.5738	2229	2013	903	1015	786	598	940	5740	44.8632	0	110.742	0	0	0	0	1	0
17	171380	2015	1	0	0	1	0	1	0	0	0	1	0	0	1	100	0	0	100	0	100	0	0	0	100	0	0	4242	23.5738	2229	2013	903	1015	786	598	940	5740	44.8632	0	0	98.5222	0	0	0	1	0
17	171380	2016	2	2	0	4	2	1	0	1	0	1	1	0	4	50	50	0	100	50	25	0	25	0	25	25	0	4242	94.2951	2229	2013	903	1015	786	598	940	5740	89.7263	99.3542	221.484	98.5222	0	167.224	0	1	0
17	171380	2017	1	2	0	3	0	3	0	0	0	2	0	0	3	33.3333	66.6667	0	100	0	100	0	0	0	66.6667	0	0	4242	70.7214	2229	2013	903	1015	786	598	940	5740	44.8632	99.3542	0	295.567	0	0	0	1	0
17	171395	2012	0	1	1	0	0	0	1	0	0	0	0	0	1	0	100	100	0	0	0	100	0	0	0	0	0	2287	43.7254	1220	1067	468	500	418	324	577	3152	0	93.7207	0	0	239.234	0	0	1	0
17	171395	2015	1	0	0	1	0	0	0	1	0	0	0	0	1	100	0	0	100	0	0	0	100	0	0	0	0	2287	43.7254	1220	1067	468	500	418	324	577	3152	81.9672	0	0	0	0	308.642	0	1	0
17	171395	2016	0	3	0	3	1	2	0	0	0	1	1	0	3	0	100	0	100	33.3333	66.6667	0	0	0	33.3333	33.3333	0	2287	131.176	1220	1067	468	500	418	324	577	3152	0	281.162	213.675	400	0	0	0	1	0
17	171395	2017	1	2	0	3	2	1	0	0	0	1	1	0	3	33.3333	66.6667	0	100	66.6667	33.3333	0	0	0	33.3333	33.3333	0	2287	131.176	1220	1067	468	500	418	324	577	3152	81.9672	187.441	427.35	200	0	0	0	1	0
17	171420	2013	1	2	0	3	0	2	0	0	1	1	1	0	3	33.3333	66.6667	0	100	0	66.6667	0	0	33.3333	33.3333	33.3333	0	6834	43.8982	3476	3358	1373	1480	1202	1032	1747	9000	28.7687	59.5593	0	135.135	0	0	57.241	1	0
17	171420	2015	1	0	0	1	0	1	0	0	0	0	1	0	1	100	0	0	100	0	100	0	0	0	0	100	0	6834	14.6327	3476	3358	1373	1480	1202	1032	1747	9000	28.7687	0	0	67.5676	0	0	0	1	0
17	171420	2016	1	1	0	2	1	1	0	0	0	0	1	0	2	50	50	0	100	50	50	0	0	0	0	50	0	6834	29.2654	3476	3358	1373	1480	1202	1032	1747	9000	28.7687	29.7796	72.8332	67.5676	0	0	0	1	0
17	171420	2017	6	9	1	14	2	6	4	0	3	0	2	0	15	40	60	6.66667	93.3333	13.3333	40	26.6667	0	20	0	13.3333	0	6834	219.491	3476	3358	1373	1480	1202	1032	1747	9000	172.612	268.017	145.666	405.405	332.779	0	171.723	1	0
17	171430	2015	0	1	1	0	0	0	0	0	1	0	1	0	1	0	100	100	0	0	0	0	0	100	0	100	0	3275	30.5344	1678	1597	570	706	612	457	930	4386	0	62.6174	0	0	0	0	107.527	1	0
17	171430	2017	1	1	0	2	0	1	1	0	0	0	0	0	2	50	50	0	100	0	50	50	0	0	0	0	0	3275	61.0687	1678	1597	570	706	612	457	930	4386	59.5948	62.6174	0	141.643	163.399	0	0	1	0
17	171488	2013	0	1	0	1	0	0	1	0	0	1	0	0	1	0	100	0	100	0	0	100	0	0	100	0	0	7888	12.6775	4139	3749	1489	1837	1478	1151	1933	10686	0	26.6738	0	0	67.659	0	0	1	0
17	171488	2017	0	2	0	2	0	1	1	0	0	1	1	0	2	0	100	0	100	0	50	50	0	0	50	50	0	7888	25.355	4139	3749	1489	1837	1478	1151	1933	10686	0	53.3476	0	54.4366	67.659	0	0	1	0
17	171500	2014	0	2	0	2	0	2	0	0	0	2	0	0	2	0	100	0	100	0	100	0	0	0	100	0	0	2858	69.979	1496	1362	491	530	525	467	845	3770	0	146.843	0	377.358	0	0	0	1	0
17	171500	2017	1	0	0	1	0	0	1	0	0	0	1	0	1	100	0	0	100	0	0	100	0	0	0	100	0	2858	34.9895	1496	1362	491	530	525	467	845	3770	66.8449	0	0	0	190.476	0	0	1	0
17	171510	2012	0	1	1	0	0	0	1	0	0	0	0	1	1	0	100	100	0	0	0	100	0	0	0	0	100	2746	36.4166	1423	1323	622	577	436	433	678	3762	0	75.5858	0	0	229.358	0	0	1	0
17	171510	2014	0	1	0	1	0	1	0	0	0	1	0	0	1	0	100	0	100	0	100	0	0	0	100	0	0	2746	36.4166	1423	1323	622	577	436	433	678	3762	0	75.5858	0	173.31	0	0	0	1	0
17	171510	2015	0	1	0	1	0	1	0	0	0	1	0	0	1	0	100	0	100	0	100	0	0	0	100	0	0	2746	36.4166	1423	1323	622	577	436	433	678	3762	0	75.5858	0	173.31	0	0	0	1	0
17	171510	2016	0	1	0	1	0	1	0	0	0	0	0	0	1	0	100	0	100	0	100	0	0	0	0	0	0	2746	36.4166	1423	1323	622	577	436	433	678	3762	0	75.5858	0	173.31	0	0	0	1	0
17	171510	2017	1	0	0	1	0	0	0	0	1	1	0	0	1	100	0	0	100	0	0	0	0	100	100	0	0	2746	36.4166	1423	1323	622	577	436	433	678	3762	70.2741	0	0	0	0	0	147.493	1	0
17	171515	2011	1	0	0	1	0	0	1	0	0	1	0	0	1	100	0	0	100	0	0	100	0	0	100	0	0	1798	55.6174	933	865	327	381	371	281	438	2286	107.181	0	0	0	269.542	0	0	1	0
17	171515	2016	1	0	0	1	0	0	1	0	0	1	0	0	1	100	0	0	100	0	0	100	0	0	100	0	0	1798	55.6174	933	865	327	381	371	281	438	2286	107.181	0	0	0	269.542	0	0	1	0
17	171525	2017	0	1	1	0	0	0	0	1	0	1	0	0	1	0	100	100	0	0	0	0	100	0	100	0	0	1702	58.7544	913	789	361	384	333	262	362	2457	0	126.743	0	0	0	381.679	0	1	0
17	171550	2017	1	0	0	1	0	1	0	0	0	0	0	0	1	100	0	0	100	0	100	0	0	0	0	0	0	768	130.208	419	349	131	174	168	98	197	1037	238.663	0	0	574.713	0	0	0	1	0
17	171570	2016	2	0	0	2	1	1	0	0	0	1	1	0	2	100	0	0	100	50	50	0	0	0	50	50	0	3563	56.1325	1980	1583	741	704	668	561	889	4954	101.01	0	134.953	142.045	0	0	0	1	0
17	171570	2017	1	0	0	1	0	1	0	0	0	1	0	0	1	100	0	0	100	0	100	0	0	0	100	0	0	3563	28.0662	1980	1583	741	704	668	561	889	4954	50.5051	0	0	142.045	0	0	0	1	0
17	171575	2016	2	2	2	2	1	3	0	0	0	3	1	0	4	50	50	50	50	25	75	0	0	0	75	25	0	5701	70.1631	2879	2822	897	1235	1096	972	1501	7339	69.4686	70.8717	111.483	242.915	0	0	0	1	0
17	171610	2014	0	3	1	2	0	2	1	0	0	1	2	0	3	0	100	33.3333	66.6667	0	66.6667	33.3333	0	0	33.3333	66.6667	0	34610	8.66802	17129	17481	5969	8554	7317	5665	7105	44417	0	17.1615	0	23.3809	13.6668	0	0	2	0
17	171610	2015	0	3	0	3	0	3	0	0	0	2	1	0	3	0	100	0	100	0	100	0	0	0	66.6667	33.3333	0	34610	8.66802	17129	17481	5969	8554	7317	5665	7105	44417	0	17.1615	0	35.0713	0	0	0	2	0
17	171610	2016	12	8	5	15	3	11	2	3	1	4	3	1	20	60	40	25	75	15	55	10	15	5	20	15	5	34610	57.7868	17129	17481	5969	8554	7317	5665	7105	44417	70.0566	45.764	50.2597	128.595	27.3336	52.9568	14.0746	2	0
17	171610	2017	20	13	4	27	4	13	8	4	4	10	13	1	33	60.6061	39.3939	12.1212	81.8182	12.1212	39.3939	24.2424	12.1212	12.1212	30.303	39.3939	3.0303	34610	95.3482	17129	17481	5969	8554	7317	5665	7105	44417	116.761	74.3665	67.0129	151.976	109.334	70.609	56.2984	2	0
17	171620	2013	0	1	0	1	1	0	0	0	0	0	1	0	1	0	100	0	100	100	0	0	0	0	0	100	0	7598	13.1614	4013	3585	1579	1656	1296	1145	1922	10338	0	27.894	63.3312	0	0	0	0	1	0
17	171620	2015	0	1	0	1	1	0	0	0	0	1	0	0	1	0	100	0	100	100	0	0	0	0	100	0	0	7598	13.1614	4013	3585	1579	1656	1296	1145	1922	10338	0	27.894	63.3312	0	0	0	0	1	0
17	171620	2017	1	1	0	2	0	0	0	1	1	2	0	0	2	50	50	0	100	0	0	0	50	50	100	0	0	7598	26.3227	4013	3585	1579	1656	1296	1145	1922	10338	24.919	27.894	0	0	0	87.3362	52.0291	1	0
17	171630	2017	1	0	1	0	0	0	0	0	1	0	0	0	1	100	0	100	0	0	0	0	0	100	0	0	0	3451	28.9771	1861	1590	721	733	632	539	826	4588	53.7346	0	0	0	0	0	121.065	1	0
17	171650	2013	1	0	0	1	0	0	1	0	0	0	1	0	1	100	0	0	100	0	0	100	0	0	0	100	0	8848	11.302	4612	4236	1590	2366	1903	1194	1795	11539	21.6826	0	0	0	52.5486	0	0	1	0
17	171650	2016	0	1	0	1	0	1	0	0	0	1	0	0	1	0	100	0	100	0	100	0	0	0	100	0	0	8848	11.302	4612	4236	1590	2366	1903	1194	1795	11539	0	23.6072	0	42.2654	0	0	0	1	0
17	171650	2017	5	2	1	6	1	2	2	0	2	1	5	1	7	71.4286	28.5714	14.2857	85.7143	14.2857	28.5714	28.5714	0	28.5714	14.2857	71.4286	14.2857	8848	79.1139	4612	4236	1590	2366	1903	1194	1795	11539	108.413	47.2144	62.8931	84.5309	105.097	0	111.421	1	0
17	171660	2014	1	0	0	1	0	1	0	0	0	1	0	0	1	100	0	0	100	0	100	0	0	0	100	0	0	7929	12.6119	4190	3739	1380	1554	1594	1296	2105	10384	23.8663	0	0	64.3501	0	0	0	1	0
17	171660	2016	2	2	0	4	0	1	1	1	1	1	1	1	4	50	50	0	100	0	25	25	25	25	25	25	25	7929	50.4477	4190	3739	1380	1554	1594	1296	2105	10384	47.7327	53.4902	0	64.3501	62.7353	77.1605	47.5059	1	0
17	171660	2017	5	2	0	7	0	4	0	2	1	4	3	0	7	71.4286	28.5714	0	100	0	57.1429	0	28.5714	14.2857	57.1429	42.8571	0	7929	88.2835	4190	3739	1380	1554	1594	1296	2105	10384	119.332	53.4902	0	257.4	0	154.321	47.5059	1	0
17	171670	2011	0	1	0	1	0	1	0	0	0	1	0	0	1	0	100	0	100	0	100	0	0	0	100	0	0	6713	14.8965	3407	3306	1109	1341	1367	1129	1767	8611	0	30.248	0	74.5712	0	0	0	1	0
17	171670	2014	0	1	1	0	0	0	0	0	1	1	0	0	1	0	100	100	0	0	0	0	0	100	100	0	0	6713	14.8965	3407	3306	1109	1341	1367	1129	1767	8611	0	30.248	0	0	0	0	56.5931	1	0
17	171670	2015	0	1	0	1	1	0	0	0	0	0	1	0	1	0	100	0	100	100	0	0	0	0	0	100	0	6713	14.8965	3407	3306	1109	1341	1367	1129	1767	8611	0	30.248	90.1713	0	0	0	0	1	0
17	171670	2016	1	1	0	2	0	0	0	2	0	0	1	0	2	50	50	0	100	0	0	0	100	0	0	50	0	6713	29.7929	3407	3306	1109	1341	1367	1129	1767	8611	29.3513	30.248	0	0	0	177.148	0	1	0
17	171670	2017	1	1	0	2	0	0	2	0	0	1	0	1	2	50	50	0	100	0	0	100	0	0	50	0	50	6713	29.7929	3407	3306	1109	1341	1367	1129	1767	8611	29.3513	30.248	0	0	146.306	0	0	1	0
17	171700	2011	1	1	0	2	0	1	0	0	1	1	1	0	2	50	50	0	100	0	50	0	0	50	50	50	0	3354	59.6303	1792	1562	663	704	582	535	870	4506	55.8036	64.0205	0	142.045	0	0	114.943	1	0
17	171700	2012	0	1	0	1	0	1	0	0	0	0	0	0	1	0	100	0	100	0	100	0	0	0	0	0	0	3354	29.8151	1792	1562	663	704	582	535	870	4506	0	64.0205	0	142.045	0	0	0	1	0
17	171700	2016	2	1	0	3	0	1	0	1	1	2	0	0	3	66.6667	33.3333	0	100	0	33.3333	0	33.3333	33.3333	66.6667	0	0	3354	89.4454	1792	1562	663	704	582	535	870	4506	111.607	64.0205	0	142.045	0	186.916	114.943	1	0
17	171700	2017	2	0	0	2	0	0	1	1	0	0	0	0	2	100	0	0	100	0	0	50	50	0	0	0	0	3354	59.6303	1792	1562	663	704	582	535	870	4506	111.607	0	0	0	171.821	186.916	0	1	0
17	171720	2015	1	0	0	1	1	0	0	0	0	1	0	0	1	100	0	0	100	100	0	0	0	0	100	0	0	2217	45.106	1237	980	398	465	435	340	579	2920	80.8407	0	251.256	0	0	0	0	1	0
17	171750	2012	1	0	0	1	0	0	0	1	0	0	1	0	1	100	0	0	100	0	0	0	100	0	0	100	0	5036	19.857	2672	2364	921	1041	950	802	1322	6694	37.4251	0	0	0	0	124.688	0	1	0
17	171750	2014	1	1	0	2	0	2	0	0	0	0	2	0	2	50	50	0	100	0	100	0	0	0	0	100	0	5036	39.7141	2672	2364	921	1041	950	802	1322	6694	37.4251	42.3012	0	192.123	0	0	0	1	0
17	171750	2015	1	0	0	1	0	1	0	0	0	1	0	0	1	100	0	0	100	0	100	0	0	0	100	0	0	5036	19.857	2672	2364	921	1041	950	802	1322	6694	37.4251	0	0	96.0615	0	0	0	1	0
17	171750	2016	1	0	0	1	0	1	0	0	0	0	1	0	1	100	0	0	100	0	100	0	0	0	0	100	0	5036	19.857	2672	2364	921	1041	950	802	1322	6694	37.4251	0	0	96.0615	0	0	0	1	0
17	171750	2017	1	2	0	3	1	0	2	0	0	0	2	1	3	33.3333	66.6667	0	100	33.3333	0	66.6667	0	0	0	66.6667	33.3333	5036	59.5711	2672	2364	921	1041	950	802	1322	6694	37.4251	84.6024	108.578	0	210.526	0	0	1	0
17	171780	2017	1	0	0	0	0	0	0	0	1	1	0	0	1	100	0	0	0	0	0	0	0	100	100	0	0	3460	28.9017	1849	1611	692	643	621	497	1007	4544	54.0833	0	0	0	0	0	99.3049	1	0
17	171790	2013	1	1	0	2	0	1	0	1	0	1	1	0	2	50	50	0	100	0	50	0	50	0	50	50	0	5295	37.7715	2901	2394	1046	1153	923	833	1340	7180	34.4709	41.7711	0	86.7303	0	120.048	0	1	0
17	171790	2014	1	4	0	5	2	0	2	1	0	3	1	0	5	20	80	0	100	40	0	40	20	0	60	20	0	5295	94.4287	2901	2394	1046	1153	923	833	1340	7180	34.4709	167.084	191.205	0	216.685	120.048	0	1	0
17	171790	2015	0	1	0	1	0	1	0	0	0	0	0	0	1	0	100	0	100	0	100	0	0	0	0	0	0	5295	18.8857	2901	2394	1046	1153	923	833	1340	7180	0	41.7711	0	86.7303	0	0	0	1	0
17	171790	2016	2	8	0	10	3	6	1	0	0	3	4	0	10	20	80	0	100	30	60	10	0	0	30	40	0	5295	188.857	2901	2394	1046	1153	923	833	1340	7180	68.9417	334.169	286.807	520.382	108.342	0	0	1	0
17	171790	2017	2	7	0	9	3	6	0	0	0	3	4	0	9	22.2222	77.7778	0	100	33.3333	66.6667	0	0	0	33.3333	44.4444	0	5295	169.972	2901	2394	1046	1153	923	833	1340	7180	68.9417	292.398	286.807	520.382	0	0	0	1	0
17	171800	2011	1	0	0	1	0	1	0	0	0	0	1	0	1	100	0	0	100	0	100	0	0	0	0	100	0	2052	48.7329	1058	994	464	429	357	286	516	2796	94.518	0	0	233.1	0	0	0	1	0
17	171800	2015	0	1	0	1	0	1	0	0	0	0	1	0	1	0	100	0	100	0	100	0	0	0	0	100	0	2052	48.7329	1058	994	464	429	357	286	516	2796	0	100.604	0	233.1	0	0	0	1	0
17	171800	2016	0	1	0	1	1	0	0	0	0	0	1	0	1	0	100	0	100	100	0	0	0	0	0	100	0	2052	48.7329	1058	994	464	429	357	286	516	2796	0	100.604	215.517	0	0	0	0	1	0
17	171800	2017	0	1	0	1	0	1	0	0	0	1	0	0	1	0	100	0	100	0	100	0	0	0	100	0	0	2052	48.7329	1058	994	464	429	357	286	516	2796	0	100.604	0	233.1	0	0	0	1	0
17	171820	2011	0	3	1	2	0	1	1	1	0	1	2	0	3	0	100	33.3333	66.6667	0	33.3333	33.3333	33.3333	0	33.3333	66.6667	0	37531	7.99339	18588	18943	7159	9386	7449	5474	8063	49146	0	15.837	0	10.6542	13.4246	18.2682	0	2	1
17	171820	2013	5	8	1	11	1	3	5	1	3	7	3	2	13	38.4615	61.5385	7.69231	84.6154	7.69231	23.0769	38.4615	7.69231	23.0769	53.8462	23.0769	15.3846	37531	34.638	18588	18943	7159	9386	7449	5474	8063	49146	26.8991	42.232	13.9684	31.9625	67.1231	18.2682	37.207	2	1
17	171820	2014	10	9	0	19	2	9	4	2	2	7	8	1	19	52.6316	47.3684	0	100	10.5263	47.3684	21.0526	10.5263	10.5263	36.8421	42.1053	5.26316	37531	50.6248	18588	18943	7159	9386	7449	5474	8063	49146	53.7981	47.511	27.9369	95.8875	53.6985	36.5364	24.8047	2	1
17	171820	2015	11	20	1	29	9	12	7	2	1	10	8	3	31	35.4839	64.5161	3.22581	93.5484	29.0323	38.7097	22.5806	6.45161	3.22581	32.2581	25.8065	9.67742	37531	82.5984	18588	18943	7159	9386	7449	5474	8063	49146	59.178	105.58	125.716	127.85	93.9723	36.5364	12.4023	2	1
17	171820	2016	8	23	2	27	9	12	8	1	1	4	12	2	31	25.8065	74.1935	6.45161	87.0968	29.0323	38.7097	25.8065	3.22581	3.22581	12.9032	38.7097	6.45161	37531	82.5984	18588	18943	7159	9386	7449	5474	8063	49146	43.0385	121.417	125.716	127.85	107.397	18.2682	12.4023	2	1
17	171820	2017	24	34	5	45	7	22	14	3	12	18	24	3	58	41.3793	58.6207	8.62069	77.5862	12.069	37.931	24.1379	5.17241	20.6897	31.0345	41.3793	5.17241	37531	154.539	18588	18943	7159	9386	7449	5474	8063	49146	129.116	179.486	97.779	234.392	187.945	54.8045	148.828	2	1
17	171830	2016	1	1	1	1	2	0	0	0	0	2	0	0	2	50	50	50	50	100	0	0	0	0	100	0	0	5227	38.2629	2674	2553	1214	1301	949	595	1168	7659	37.3972	39.1696	164.745	0	0	0	0	1	0
17	171830	2017	8	7	4	11	0	6	1	1	7	5	1	0	15	53.3333	46.6667	26.6667	73.3333	0	40	6.66667	6.66667	46.6667	33.3333	6.66667	0	5227	286.971	2674	2553	1214	1301	949	595	1168	7659	299.177	274.187	0	461.184	105.374	168.067	599.315	1	0
17	171840	2014	0	1	1	0	0	0	0	1	0	0	1	0	1	0	100	100	0	0	0	0	100	0	0	100	0	2772	36.075	1423	1349	541	560	543	428	700	3681	0	74.129	0	0	0	233.645	0	1	0
17	171840	2016	1	0	0	1	0	0	0	1	0	1	0	0	1	100	0	0	100	0	0	0	100	0	100	0	0	2772	36.075	1423	1349	541	560	543	428	700	3681	70.2741	0	0	0	0	233.645	0	1	0
17	171845	2015	0	1	0	1	0	1	0	0	0	1	0	0	1	0	100	0	100	0	100	0	0	0	100	0	0	1705	58.651	900	805	320	378	359	278	370	2369	0	124.224	0	264.55	0	0	0	1	0
17	171845	2017	0	2	0	2	1	1	0	0	0	1	1	0	2	0	100	0	100	50	50	0	0	0	50	50	0	1705	117.302	900	805	320	378	359	278	370	2369	0	248.447	312.5	264.55	0	0	0	1	0
17	171850	2017	1	4	0	5	0	3	2	0	0	0	1	0	5	20	80	0	100	0	60	40	0	0	0	20	0	2562	195.16	1403	1159	570	579	450	372	591	3768	71.2758	345.125	0	518.135	444.444	0	0	1	0
17	171855	2011	0	1	0	1	0	0	0	0	1	0	0	0	1	0	100	0	100	0	0	0	0	100	0	0	0	3045	32.8407	1585	1460	617	677	552	448	751	4191	0	68.4932	0	0	0	0	133.156	1	0
17	171855	2016	0	1	0	1	0	0	0	1	0	0	1	0	1	0	100	0	100	0	0	0	100	0	0	100	0	3045	32.8407	1585	1460	617	677	552	448	751	4191	0	68.4932	0	0	0	223.214	0	1	0
17	171855	2017	3	1	1	3	1	2	1	0	0	0	2	0	4	75	25	25	75	25	50	25	0	0	0	50	0	3045	131.363	1585	1460	617	677	552	448	751	4191	189.274	68.4932	162.075	295.421	181.159	0	0	1	0
17	171865	2012	1	0	0	1	0	0	1	0	0	0	0	0	1	100	0	0	100	0	0	100	0	0	0	0	0	1211	82.5764	629	582	282	322	227	145	235	1714	158.983	0	0	0	440.529	0	0	1	0
17	171865	2017	1	1	0	2	0	1	1	0	0	0	0	1	2	50	50	0	100	0	50	50	0	0	0	0	50	1211	165.153	629	582	282	322	227	145	235	1714	158.983	171.821	0	310.559	440.529	0	0	1	0
17	171870	2013	0	1	0	1	1	0	0	0	0	0	1	0	1	0	100	0	100	100	0	0	0	0	0	100	0	1945	51.4139	1046	899	342	419	383	307	494	2570	0	111.235	292.398	0	0	0	0	1	0
17	171870	2015	0	1	1	0	0	0	0	0	1	1	0	0	1	0	100	100	0	0	0	0	0	100	100	0	0	1945	51.4139	1046	899	342	419	383	307	494	2570	0	111.235	0	0	0	0	202.429	1	0
17	171870	2016	0	2	0	2	0	2	0	0	0	0	2	0	2	0	100	0	100	0	100	0	0	0	0	100	0	1945	102.828	1046	899	342	419	383	307	494	2570	0	222.469	0	477.327	0	0	0	1	0
17	171870	2017	2	3	0	5	2	0	1	2	0	1	1	1	5	40	60	0	100	40	0	20	40	0	20	20	20	1945	257.069	1046	899	342	419	383	307	494	2570	191.205	333.704	584.795	0	261.097	651.466	0	1	0
17	171875	2016	1	0	0	1	0	0	1	0	0	1	0	0	1	100	0	0	100	0	0	100	0	0	100	0	0	4659	21.4638	2575	2084	961	921	749	720	1308	6254	38.835	0	0	0	133.511	0	0	1	0
17	171875	2017	0	1	0	1	1	0	0	0	0	1	0	0	1	0	100	0	100	100	0	0	0	0	100	0	0	4659	21.4638	2575	2084	961	921	749	720	1308	6254	0	47.9846	104.058	0	0	0	0	1	0
17	171880	2015	1	0	0	1	0	1	0	0	0	0	0	0	1	100	0	0	100	0	100	0	0	0	0	0	0	2625	38.0952	1309	1316	618	627	493	359	528	3864	76.3942	0	0	159.49	0	0	0	1	0
17	171880	2016	1	2	0	3	2	1	0	0	0	3	0	0	3	33.3333	66.6667	0	100	66.6667	33.3333	0	0	0	100	0	0	2625	114.286	1309	1316	618	627	493	359	528	3864	76.3942	151.976	323.625	159.49	0	0	0	1	0
17	171880	2017	0	1	0	1	0	1	0	0	0	0	0	0	1	0	100	0	100	0	100	0	0	0	0	0	0	2625	38.0952	1309	1316	618	627	493	359	528	3864	0	75.9878	0	159.49	0	0	0	1	0
17	171884	2017	2	0	0	2	0	1	1	0	0	0	2	0	2	100	0	0	100	0	50	50	0	0	0	100	0	2559	78.1555	1353	1206	379	486	549	440	705	3326	147.82	0	0	205.761	182.149	0	0	1	0
17	171886	2013	0	1	0	0	0	0	1	0	0	0	1	0	1	0	100	0	0	0	0	100	0	0	0	100	0	4757	21.0217	2466	2291	1039	1175	953	694	896	6599	0	43.6491	0	0	104.932	0	0	1	0
17	171886	2014	2	4	0	6	0	2	2	1	1	3	1	0	6	33.3333	66.6667	0	100	0	33.3333	33.3333	16.6667	16.6667	50	16.6667	0	4757	126.13	2466	2291	1039	1175	953	694	896	6599	81.103	174.596	0	170.213	209.864	144.092	111.607	1	0
17	171886	2016	0	4	0	4	2	1	0	0	1	2	1	0	4	0	100	0	100	50	25	0	0	25	50	25	0	4757	84.0866	2466	2291	1039	1175	953	694	896	6599	0	174.596	192.493	85.1064	0	0	111.607	1	0
17	171886	2017	2	1	0	3	1	2	0	0	0	2	1	0	3	66.6667	33.3333	0	100	33.3333	66.6667	0	0	0	66.6667	33.3333	0	4757	63.065	2466	2291	1039	1175	953	694	896	6599	81.103	43.6491	96.2464	170.213	0	0	0	1	0
17	171888	2014	0	1	0	1	0	0	0	1	0	1	0	0	1	0	100	0	100	0	0	0	100	0	100	0	0	2160	46.2963	1137	1023	425	443	374	343	575	2894	0	97.7517	0	0	0	291.545	0	1	0
17	171888	2017	0	1	0	1	1	0	0	0	0	0	1	0	1	0	100	0	100	100	0	0	0	0	0	100	0	2160	46.2963	1137	1023	425	443	374	343	575	2894	0	97.7517	235.294	0	0	0	0	1	0
17	171889	2017	1	0	0	1	0	0	0	0	1	0	0	0	1	100	0	0	100	0	0	0	0	100	0	0	0	1591	62.8536	849	742	265	298	346	268	414	2128	117.786	0	0	0	0	0	241.546	1	0
17	171890	2012	1	0	0	1	0	1	0	0	0	1	0	0	1	100	0	0	100	0	100	0	0	0	100	0	0	3287	30.4229	1733	1554	675	626	573	513	900	4568	57.7034	0	0	159.744	0	0	0	1	0
17	171890	2015	0	1	1	0	0	0	0	1	0	1	0	0	1	0	100	100	0	0	0	0	100	0	100	0	0	3287	30.4229	1733	1554	675	626	573	513	900	4568	0	64.3501	0	0	0	194.932	0	1	0
17	171890	2016	0	1	1	0	0	1	0	0	0	0	0	1	1	0	100	100	0	0	100	0	0	0	0	0	100	3287	30.4229	1733	1554	675	626	573	513	900	4568	0	64.3501	0	159.744	0	0	0	1	0
17	171890	2017	0	1	0	1	0	1	0	0	0	0	1	0	1	0	100	0	100	0	100	0	0	0	0	100	0	3287	30.4229	1733	1554	675	626	573	513	900	4568	0	64.3501	0	159.744	0	0	0	1	0
17	171900	2013	0	2	0	2	1	1	0	0	0	1	1	0	2	0	100	0	100	50	50	0	0	0	50	50	0	1866	107.181	1016	850	413	402	312	292	447	2523	0	235.294	242.131	248.756	0	0	0	1	0
17	171900	2014	0	2	0	2	0	0	1	0	1	0	0	0	2	0	100	0	100	0	0	50	0	50	0	0	0	1866	107.181	1016	850	413	402	312	292	447	2523	0	235.294	0	0	320.513	0	223.714	1	0
17	171900	2015	0	1	0	1	0	0	0	1	0	0	0	0	1	0	100	0	100	0	0	0	100	0	0	0	0	1866	53.5906	1016	850	413	402	312	292	447	2523	0	117.647	0	0	0	342.466	0	1	0
17	171900	2016	0	1	0	1	1	0	0	0	0	0	1	0	1	0	100	0	100	100	0	0	0	0	0	100	0	1866	53.5906	1016	850	413	402	312	292	447	2523	0	117.647	242.131	0	0	0	0	1	0
17	171900	2017	0	1	0	1	0	1	0	0	0	0	0	0	1	0	100	0	100	0	100	0	0	0	0	0	0	1866	53.5906	1016	850	413	402	312	292	447	2523	0	117.647	0	248.756	0	0	0	1	0
17	172000	2012	0	1	0	1	0	1	0	0	0	1	0	0	1	0	100	0	100	0	100	0	0	0	100	0	0	1844	54.2299	946	898	401	422	311	272	438	2474	0	111.359	0	236.967	0	0	0	1	0
17	172000	2013	1	0	0	1	0	0	1	0	0	1	0	0	1	100	0	0	100	0	0	100	0	0	100	0	0	1844	54.2299	946	898	401	422	311	272	438	2474	105.708	0	0	0	321.543	0	0	1	0
17	172000	2014	3	0	0	3	0	0	1	2	0	2	1	0	3	100	0	0	100	0	0	33.3333	66.6667	0	66.6667	33.3333	0	1844	162.69	946	898	401	422	311	272	438	2474	317.125	0	0	0	321.543	735.294	0	1	0
17	172000	2016	1	0	0	1	0	1	0	0	0	1	0	0	1	100	0	0	100	0	100	0	0	0	100	0	0	1844	54.2299	946	898	401	422	311	272	438	2474	105.708	0	0	236.967	0	0	0	1	0
17	172000	2017	0	1	0	1	0	1	0	0	0	0	1	0	1	0	100	0	100	0	100	0	0	0	0	100	0	1844	54.2299	946	898	401	422	311	272	438	2474	0	111.359	0	236.967	0	0	0	1	0
17	172010	2016	0	2	0	2	1	1	0	0	0	2	0	0	2	0	100	0	100	50	50	0	0	0	100	0	0	3214	62.2278	1670	1544	660	792	636	424	702	4608	0	129.534	151.515	126.263	0	0	0	1	0
17	172010	2017	2	5	0	7	0	2	3	1	1	2	3	0	7	28.5714	71.4286	0	100	0	28.5714	42.8571	14.2857	14.2857	28.5714	42.8571	0	3214	217.797	1670	1544	660	792	636	424	702	4608	119.76	323.834	0	252.525	471.698	235.849	142.45	1	0
15	172015	2017	0	1	0	0	1	0	0	0	0	1	0	0	1	0	100	0	0	100	0	0	0	0	100	0	0	968	103.306	533	435	225	211	161	149	222	1437	0	229.885	444.444	0	0	0	0	1	0
17	172020	2015	1	0	0	1	0	1	0	0	0	0	1	0	1	100	0	0	100	0	100	0	0	0	0	100	0	7461	13.403	3797	3664	1616	1839	1334	965	1707	10481	26.3366	0	0	54.3774	0	0	0	1	0
17	172020	2016	1	4	0	5	1	1	1	2	0	4	1	0	5	20	80	0	100	20	20	20	40	0	80	20	0	7461	67.0151	3797	3664	1616	1839	1334	965	1707	10481	26.3366	109.17	61.8812	54.3774	74.9625	207.254	0	1	0
17	172020	2017	2	2	0	4	0	2	1	1	0	2	2	0	4	50	50	0	100	0	50	25	25	0	50	50	0	7461	53.6121	3797	3664	1616	1839	1334	965	1707	10481	52.6732	54.5852	0	108.755	74.9625	103.627	0	1	0
17	172030	2016	1	2	0	3	1	2	0	0	0	1	1	0	3	33.3333	66.6667	0	100	33.3333	66.6667	0	0	0	33.3333	33.3333	0	3060	98.0392	1566	1494	678	740	549	416	677	4283	63.857	133.869	147.493	270.27	0	0	0	1	0
17	172030	2017	3	2	0	5	1	2	0	0	2	3	0	1	5	60	40	0	100	20	40	0	0	40	60	0	20	3060	163.399	1566	1494	678	740	549	416	677	4283	191.571	133.869	147.493	270.27	0	0	295.421	1	0
17	172049	2012	0	1	0	1	0	0	1	0	0	0	0	0	1	0	100	0	100	0	0	100	0	0	0	0	0	3312	30.1932	1699	1613	637	587	577	540	971	4383	0	61.9963	0	0	173.31	0	0	1	0
17	172049	2014	1	1	0	2	0	1	1	0	0	1	0	0	2	50	50	0	100	0	50	50	0	0	50	0	0	3312	60.3865	1699	1613	637	587	577	540	971	4383	58.8582	61.9963	0	170.358	173.31	0	0	1	0
17	172049	2015	1	0	0	1	0	0	0	1	0	0	0	0	1	100	0	0	100	0	0	0	100	0	0	0	0	3312	30.1932	1699	1613	637	587	577	540	971	4383	58.8582	0	0	0	0	185.185	0	1	0
17	172049	2016	2	4	1	5	2	1	1	0	2	2	0	1	6	33.3333	66.6667	16.6667	83.3333	33.3333	16.6667	16.6667	0	33.3333	33.3333	0	16.6667	3312	181.159	1699	1613	637	587	577	540	971	4383	117.716	247.985	313.972	170.358	173.31	0	205.973	1	0
17	172049	2017	3	1	0	4	0	2	0	0	2	2	2	0	4	75	25	0	100	0	50	0	0	50	50	50	0	3312	120.773	1699	1613	637	587	577	540	971	4383	176.574	61.9963	0	340.716	0	0	205.973	1	0
17	172065	2014	1	1	0	2	0	1	1	0	0	0	1	0	2	50	50	0	100	0	50	50	0	0	0	50	0	3862	51.7866	2031	1831	761	751	675	532	1143	5068	49.2368	54.615	0	133.156	148.148	0	0	1	0
17	172065	2015	1	2	0	3	1	2	0	0	0	1	1	0	3	33.3333	66.6667	0	100	33.3333	66.6667	0	0	0	33.3333	33.3333	0	3862	77.68	2031	1831	761	751	675	532	1143	5068	49.2368	109.23	131.406	266.312	0	0	0	1	0
17	172065	2016	3	7	1	9	3	2	1	3	1	1	0	0	10	30	70	10	90	30	20	10	30	10	10	0	0	3862	258.933	2031	1831	761	751	675	532	1143	5068	147.71	382.305	394.218	266.312	148.148	563.91	87.4891	1	0
17	172065	2017	3	4	0	7	1	2	2	2	0	2	3	0	7	42.8571	57.1429	0	100	14.2857	28.5714	28.5714	28.5714	0	28.5714	42.8571	0	3862	181.253	2031	1831	761	751	675	532	1143	5068	147.71	218.46	131.406	266.312	296.296	375.94	0	1	0
17	172080	2014	0	2	0	2	0	1	1	0	0	1	0	0	2	0	100	0	100	0	50	50	0	0	50	0	0	6748	29.6384	3425	3323	1364	1638	1140	902	1704	9148	0	60.1866	0	61.0501	87.7193	0	0	1	0
17	172080	2015	1	0	0	1	0	0	1	0	0	0	1	0	1	100	0	0	100	0	0	100	0	0	0	100	0	6748	14.8192	3425	3323	1364	1638	1140	902	1704	9148	29.1971	0	0	0	87.7193	0	0	1	0
17	172080	2016	4	3	1	6	0	2	1	1	3	3	3	0	7	57.1429	42.8571	14.2857	85.7143	0	28.5714	14.2857	14.2857	42.8571	42.8571	42.8571	0	6748	103.734	3425	3323	1364	1638	1140	902	1704	9148	116.788	90.2799	0	122.1	87.7193	110.865	176.056	1	0
17	172080	2017	2	5	0	7	1	4	0	1	1	2	3	0	7	28.5714	71.4286	0	100	14.2857	57.1429	0	14.2857	14.2857	28.5714	42.8571	0	6748	103.734	3425	3323	1364	1638	1140	902	1704	9148	58.3942	150.466	73.3138	244.2	0	110.865	58.6854	1	0
17	172085	2016	0	1	0	1	0	1	0	0	0	0	0	0	1	0	100	0	100	0	100	0	0	0	0	0	0	1297	77.101	669	628	224	267	289	164	353	1742	0	159.236	0	374.532	0	0	0	1	0
17	172085	2017	2	3	1	4	0	1	3	0	1	1	2	0	5	40	60	20	80	0	20	60	0	20	20	40	0	1297	385.505	669	628	224	267	289	164	353	1742	298.954	477.707	0	374.532	1038.06	0	283.286	1	0
17	172090	2014	0	1	0	1	0	1	0	0	0	0	1	0	1	0	100	0	100	0	100	0	0	0	0	100	0	11372	8.79353	5948	5424	2104	2551	2149	1682	2886	15051	0	18.4366	0	39.2003	0	0	0	1	0
17	172090	2017	0	2	0	2	0	0	1	0	1	2	0	0	2	0	100	0	100	0	0	50	0	50	100	0	0	11372	17.5871	5948	5424	2104	2551	2149	1682	2886	15051	0	36.8732	0	0	46.5333	0	34.65	1	0
17	172093	2014	0	1	0	1	0	0	1	0	0	0	0	0	1	0	100	0	100	0	0	100	0	0	0	0	0	1413	70.7714	749	664	301	312	249	184	367	1945	0	150.602	0	0	401.606	0	0	1	0
17	172097	2017	2	4	1	5	1	2	1	1	1	4	2	0	6	33.3333	66.6667	16.6667	83.3333	16.6667	33.3333	16.6667	16.6667	16.6667	66.6667	33.3333	0	1973	304.105	1043	930	331	421	418	338	465	2562	191.755	430.108	302.115	475.059	239.234	295.858	215.054	1	0
17	172100	2011	3	5	0	7	0	3	0	2	3	2	4	0	8	37.5	62.5	0	87.5	0	37.5	0	25	37.5	25	50	0	176125	4.54223	86189	89936	32113	53277	40808	25933	23994	228332	3.48072	5.55951	0	5.63095	0	7.71218	12.5031	4	1
17	172100	2012	10	5	3	12	2	8	2	2	1	4	5	2	15	66.6667	33.3333	20	80	13.3333	53.3333	13.3333	13.3333	6.66667	26.6667	33.3333	13.3333	176125	8.51668	86189	89936	32113	53277	40808	25933	23994	228332	11.6024	5.55951	6.22801	15.0159	4.901	7.71218	4.16771	4	1
17	172100	2013	13	27	2	37	2	20	13	4	1	13	15	2	40	32.5	67.5	5	92.5	5	50	32.5	10	2.5	32.5	37.5	5	176125	22.7111	86189	89936	32113	53277	40808	25933	23994	228332	15.0831	30.0213	6.22801	37.5397	31.8565	15.4244	4.16771	4	1
17	172100	2014	14	40	2	46	10	29	7	4	4	14	18	5	54	25.9259	74.0741	3.7037	85.1852	18.5185	53.7037	12.963	7.40741	7.40741	25.9259	33.3333	9.25926	176125	30.66	86189	89936	32113	53277	40808	25933	23994	228332	16.2434	44.4761	31.14	54.4325	17.1535	15.4244	16.6708	4	1
17	172100	2015	131	92	36	180	32	95	57	24	15	59	92	36	223	58.7444	41.2556	16.1435	80.7175	14.3498	42.6009	25.5605	10.7623	6.72646	26.4574	41.2556	16.1435	176125	126.615	86189	89936	32113	53277	40808	25933	23994	228332	151.992	102.295	99.6481	178.313	139.678	92.5462	62.5156	4	1
17	172100	2016	142	120	44	199	45	111	62	20	24	60	110	47	262	54.1985	45.8015	16.7939	75.9542	17.1756	42.3664	23.6641	7.63359	9.16031	22.9008	41.9847	17.9389	176125	148.758	86189	89936	32113	53277	40808	25933	23994	228332	164.754	133.428	140.13	208.345	151.931	77.1218	100.025	4	1
17	172100	2017	202	181	47	296	57	163	86	44	33	85	155	67	383	52.7415	47.2585	12.2715	77.2846	14.8825	42.5587	22.4543	11.4883	8.61619	22.1932	40.47	17.4935	176125	217.459	86189	89936	32113	53277	40808	25933	23994	228332	234.369	201.254	177.498	305.948	210.743	169.668	137.534	4	1
17	172110	2012	0	1	0	1	0	0	1	0	0	0	0	0	1	0	100	0	100	0	0	100	0	0	0	0	0	4509	22.1779	2326	2183	1096	1101	752	618	942	6736	0	45.8085	0	0	132.979	0	0	1	1
17	172110	2013	0	1	0	1	0	0	0	1	0	0	0	0	1	0	100	0	100	0	0	0	100	0	0	0	0	4509	22.1779	2326	2183	1096	1101	752	618	942	6736	0	45.8085	0	0	0	161.812	0	1	1
17	172110	2014	0	1	0	0	1	0	0	0	0	0	0	0	1	0	100	0	0	100	0	0	0	0	0	0	0	4509	22.1779	2326	2183	1096	1101	752	618	942	6736	0	45.8085	91.2409	0	0	0	0	1	1
17	172110	2015	0	1	0	1	1	0	0	0	0	1	0	0	1	0	100	0	100	100	0	0	0	0	100	0	0	4509	22.1779	2326	2183	1096	1101	752	618	942	6736	0	45.8085	91.2409	0	0	0	0	1	1
17	172110	2016	1	3	0	2	0	2	1	1	0	1	3	0	4	25	75	0	50	0	50	25	25	0	25	75	0	4509	88.7115	2326	2183	1096	1101	752	618	942	6736	42.9923	137.426	0	181.653	132.979	161.812	0	1	1
17	172110	2017	0	4	0	3	2	1	1	0	0	2	0	1	4	0	100	0	75	50	25	25	0	0	50	0	25	4509	88.7115	2326	2183	1096	1101	752	618	942	6736	0	183.234	182.482	90.8265	132.979	0	0	1	1
17	172120	2013	0	1	0	1	0	1	0	0	0	0	1	0	1	0	100	0	100	0	100	0	0	0	0	100	0	16816	5.94672	8260	8556	3388	4134	3080	2348	3866	22619	0	11.6877	0	24.1896	0	0	0	2	0
17	172120	2014	1	0	0	1	0	0	0	0	1	0	0	1	1	100	0	0	100	0	0	0	0	100	0	0	100	16816	5.94672	8260	8556	3388	4134	3080	2348	3866	22619	12.1065	0	0	0	0	0	25.8665	2	0
17	172120	2016	3	3	0	6	2	2	1	0	1	1	4	0	6	50	50	0	100	33.3333	33.3333	16.6667	0	16.6667	16.6667	66.6667	0	16816	35.6803	8260	8556	3388	4134	3080	2348	3866	22619	36.3196	35.0631	59.0319	48.3793	32.4675	0	25.8665	2	0
17	172120	2017	5	6	1	10	1	4	3	0	3	5	5	1	11	45.4545	54.5455	9.09091	90.9091	9.09091	36.3636	27.2727	0	27.2727	45.4545	45.4545	9.09091	16816	65.4139	8260	8556	3388	4134	3080	2348	3866	22619	60.5327	70.1262	29.5159	96.7586	97.4026	0	77.5996	2	0
17	172125	2017	3	2	0	4	0	3	0	0	2	2	2	1	5	60	40	0	80	0	60	0	0	40	40	40	20	1191	419.815	647	544	224	257	237	190	283	1574	463.679	367.647	0	1167.32	0	0	706.714	1	0
17	172208	2013	0	1	0	1	0	0	1	0	0	0	1	0	1	0	100	0	100	0	0	100	0	0	0	100	0	8212	12.1773	4254	3958	1380	1939	1743	1124	2026	10981	0	25.2653	0	0	57.3723	0	0	1	0
17	172208	2014	0	2	0	2	1	0	1	0	0	1	0	0	2	0	100	0	100	50	0	50	0	0	50	0	0	8212	24.3546	4254	3958	1380	1939	1743	1124	2026	10981	0	50.5306	72.4638	0	57.3723	0	0	1	0
17	172208	2017	1	2	0	3	0	0	0	2	1	1	0	0	3	33.3333	66.6667	0	100	0	0	0	66.6667	33.3333	33.3333	0	0	8212	36.5319	4254	3958	1380	1939	1743	1124	2026	10981	23.5073	50.5306	0	0	0	177.936	49.3583	1	0
17	172210	2012	0	1	1	0	1	0	0	0	0	0	0	0	1	0	100	100	0	100	0	0	0	0	0	0	0	8703	11.4903	4426	4277	1722	2073	1618	1334	1956	11484	0	23.3809	58.072	0	0	0	0	1	1
17	172210	2013	0	2	0	2	0	1	0	1	0	1	1	0	2	0	100	0	100	0	50	0	50	0	50	50	0	8703	22.9806	4426	4277	1722	2073	1618	1334	1956	11484	0	46.7617	0	48.2393	0	74.9625	0	1	1
17	172210	2014	1	0	0	1	0	0	1	0	0	0	1	0	1	100	0	0	100	0	0	100	0	0	0	100	0	8703	11.4903	4426	4277	1722	2073	1618	1334	1956	11484	22.5938	0	0	0	61.8047	0	0	1	1
17	172210	2015	12	2	2	11	4	1	3	1	5	5	8	0	14	85.7143	14.2857	14.2857	78.5714	28.5714	7.14286	21.4286	7.14286	35.7143	35.7143	57.1429	0	8703	160.864	4426	4277	1722	2073	1618	1334	1956	11484	271.125	46.7617	232.288	48.2393	185.414	74.9625	255.624	1	1
17	172210	2016	3	0	0	3	1	1	0	1	0	2	1	0	3	100	0	0	100	33.3333	33.3333	0	33.3333	0	66.6667	33.3333	0	8703	34.4709	4426	4277	1722	2073	1618	1334	1956	11484	67.7813	0	58.072	48.2393	0	74.9625	0	1	1
17	172210	2017	3	1	0	4	0	0	2	1	1	1	0	0	4	75	25	0	100	0	0	50	25	25	25	0	0	8703	45.9612	4426	4277	1722	2073	1618	1334	1956	11484	67.7813	23.3809	0	0	123.609	74.9625	51.1247	1	1
21	210005	2011	0	1	0	1	0	0	1	0	0	1	0	0	1	0	100	0	100	0	0	100	0	0	100	0	0	76203	1.31228	37838	38365	15321	20628	15521	10981	13752	104047	0	2.60654	0	0	6.44288	0	0	4	1
21	210005	2012	1	0	1	0	0	0	0	1	0	0	1	0	1	100	0	100	0	0	0	0	100	0	0	100	0	76203	1.31228	37838	38365	15321	20628	15521	10981	13752	104047	2.64285	0	0	0	0	9.10664	0	4	1
21	210005	2013	5	0	0	4	1	0	3	1	0	2	3	0	5	100	0	0	80	20	0	60	20	0	40	60	0	76203	6.56142	37838	38365	15321	20628	15521	10981	13752	104047	13.2142	0	6.52699	0	19.3287	9.10664	0	4	1
21	210005	2014	8	5	6	7	5	2	4	1	1	5	2	2	13	61.5385	38.4615	46.1538	53.8462	38.4615	15.3846	30.7692	7.69231	7.69231	38.4615	15.3846	15.3846	76203	17.0597	37838	38365	15321	20628	15521	10981	13752	104047	21.1428	13.0327	32.6349	9.69556	25.7715	9.10664	7.27167	4	1
21	210005	2015	24	26	3	44	5	14	12	11	8	34	13	2	50	48	52	6	88	10	28	24	22	16	68	26	4	76203	65.6142	37838	38365	15321	20628	15521	10981	13752	104047	63.4283	67.7701	32.6349	67.8689	77.3146	100.173	58.1734	4	1
21	210005	2016	7	10	0	16	3	3	4	5	2	8	7	0	17	41.1765	58.8235	0	94.1176	17.6471	17.6471	23.5294	29.4118	11.7647	47.0588	41.1765	0	76203	22.3088	37838	38365	15321	20628	15521	10981	13752	104047	18.4999	26.0654	19.581	14.5433	25.7715	45.5332	14.5433	4	1
21	210005	2017	29	41	0	66	6	24	14	11	15	29	13	0	70	41.4286	58.5714	0	94.2857	8.57143	34.2857	20	15.7143	21.4286	41.4286	18.5714	0	76203	91.8599	37838	38365	15321	20628	15521	10981	13752	104047	76.6425	106.868	39.1619	116.347	90.2004	100.173	109.075	4	1
21	210015	2016	1	0	0	1	0	0	1	0	0	0	0	0	1	100	0	0	100	0	0	100	0	0	0	0	0	8366	11.9531	4340	4026	1773	2073	1484	1076	1960	11581	23.0415	0	0	0	67.3854	0	0	1	0
21	210015	2017	1	0	1	0	0	0	1	0	0	0	1	0	1	100	0	100	0	0	0	100	0	0	0	100	0	8366	11.9531	4340	4026	1773	2073	1484	1076	1960	11581	23.0415	0	0	0	67.3854	0	0	1	0
21	210020	2013	1	0	0	1	0	0	0	1	0	1	0	0	1	100	0	0	100	0	0	0	100	0	100	0	0	16153	6.1908	8388	7765	2976	4082	2892	2279	3924	21851	11.9218	0	0	0	0	43.8789	0	2	0
21	210020	2014	1	3	1	2	0	4	0	0	0	0	1	0	4	25	75	25	50	0	100	0	0	0	0	25	0	16153	24.7632	8388	7765	2976	4082	2892	2279	3924	21851	11.9218	38.6349	0	97.9912	0	0	0	2	0
21	210020	2015	0	3	0	3	0	3	0	0	0	1	2	0	3	0	100	0	100	0	100	0	0	0	33.3333	66.6667	0	16153	18.5724	8388	7765	2976	4082	2892	2279	3924	21851	0	38.6349	0	73.4934	0	0	0	2	0
21	210020	2016	0	1	0	1	0	1	0	0	0	1	0	0	1	0	100	0	100	0	100	0	0	0	100	0	0	16153	6.1908	8388	7765	2976	4082	2892	2279	3924	21851	0	12.8783	0	24.4978	0	0	0	2	0
21	210030	2011	0	1	0	1	0	0	1	0	0	1	0	0	1	0	100	0	100	0	0	100	0	0	100	0	0	16375	6.10687	8510	7865	3542	4324	2798	2161	3550	23952	0	12.7146	0	0	35.7398	0	0	2	0
21	210030	2013	2	0	0	2	2	0	0	0	0	2	0	0	2	100	0	0	100	100	0	0	0	0	100	0	0	16375	12.2137	8510	7865	3542	4324	2798	2161	3550	23952	23.5018	0	56.4653	0	0	0	0	2	0
21	210030	2015	0	1	0	1	0	0	0	0	1	1	0	0	1	0	100	0	100	0	0	0	0	100	100	0	0	16375	6.10687	8510	7865	3542	4324	2798	2161	3550	23952	0	12.7146	0	0	0	0	28.169	2	0
21	210030	2016	2	1	0	3	2	0	0	0	1	2	1	0	3	66.6667	33.3333	0	100	66.6667	0	0	0	33.3333	66.6667	33.3333	0	16375	18.3206	8510	7865	3542	4324	2798	2161	3550	23952	23.5018	12.7146	56.4653	0	0	0	28.169	2	0
21	210030	2017	1	2	0	3	0	1	1	1	0	2	1	0	3	33.3333	66.6667	0	100	0	33.3333	33.3333	33.3333	0	66.6667	33.3333	0	16375	18.3206	8510	7865	3542	4324	2798	2161	3550	23952	11.7509	25.4291	0	23.1267	35.7398	46.2749	0	2	0
21	210043	2016	7	8	1	14	1	4	3	4	3	9	1	0	15	46.6667	53.3333	6.66667	93.3333	6.66667	26.6667	20	26.6667	20	60	6.66667	0	17582	85.3145	8597	8985	3522	4731	3241	2372	3716	24599	81.4238	89.0373	28.393	84.5487	92.564	168.634	80.732	2	0
21	210043	2017	7	13	3	15	0	3	7	5	5	16	1	0	20	35	65	15	75	0	15	35	25	25	80	5	0	17582	113.753	8597	8985	3522	4731	3241	2372	3716	24599	81.4238	144.686	0	63.4115	215.983	210.793	134.553	2	0
21	210047	2016	0	1	0	1	0	1	0	0	0	1	0	0	1	0	100	0	100	0	100	0	0	0	100	0	0	21477	4.65614	10998	10479	5001	5402	3656	2587	4831	31057	0	9.5429	0	18.5117	0	0	0	2	0
21	210047	2017	0	1	0	1	0	1	0	0	0	0	0	0	1	0	100	0	100	0	100	0	0	0	0	0	0	21477	4.65614	10998	10479	5001	5402	3656	2587	4831	31057	0	9.5429	0	18.5117	0	0	0	2	0
21	210050	2015	1	0	0	1	0	1	0	0	0	1	0	0	1	100	0	0	100	0	100	0	0	0	100	0	0	7666	13.0446	3943	3723	1690	1776	1273	1060	1867	10766	25.3614	0	0	56.3063	0	0	0	1	0
21	210050	2017	1	1	0	2	0	0	1	1	0	0	0	0	2	50	50	0	100	0	0	50	50	0	0	0	0	7666	26.0892	3943	3723	1690	1776	1273	1060	1867	10766	25.3614	26.8601	0	0	78.5546	94.3396	0	1	0
21	210055	2015	2	1	0	3	0	3	0	0	0	0	3	0	3	66.6667	33.3333	0	100	0	100	0	0	0	0	100	0	4340	69.1244	2242	2098	1035	1162	767	538	838	6431	89.2061	47.6644	0	258.176	0	0	0	1	0
21	210055	2016	0	1	0	1	0	0	0	0	1	1	0	0	1	0	100	0	100	0	0	0	0	100	100	0	0	4340	23.0415	2242	2098	1035	1162	767	538	838	6431	0	47.6644	0	0	0	0	119.332	1	0
21	210055	2017	0	1	0	1	1	0	0	0	0	0	0	0	1	0	100	0	100	100	0	0	0	0	0	0	0	4340	23.0415	2242	2098	1035	1162	767	538	838	6431	0	47.6644	96.6184	0	0	0	0	1	0
21	210060	2014	0	1	0	1	1	0	0	0	0	1	0	0	1	0	100	0	100	100	0	0	0	0	100	0	0	25397	3.93747	13400	11997	5641	6520	4601	3196	5439	37932	0	8.33542	17.7274	0	0	0	0	2	0
21	210060	2016	1	2	0	2	0	2	0	1	0	2	1	0	3	33.3333	66.6667	0	66.6667	0	66.6667	0	33.3333	0	66.6667	33.3333	0	25397	11.8124	13400	11997	5641	6520	4601	3196	5439	37932	7.46269	16.6708	0	30.6748	0	31.2891	0	2	0
21	210070	2012	0	2	1	1	1	1	0	0	0	1	1	0	2	0	100	50	50	50	50	0	0	0	50	50	0	18947	10.5558	9718	9229	3648	4753	3449	2461	4636	25291	0	21.6708	27.4123	21.0393	0	0	0	2	0
21	210070	2014	0	1	0	1	0	0	1	0	0	1	0	0	1	0	100	0	100	0	0	100	0	0	100	0	0	18947	5.27788	9718	9229	3648	4753	3449	2461	4636	25291	0	10.8354	0	0	28.9939	0	0	2	0
21	210070	2015	0	1	0	1	0	0	0	1	0	1	0	0	1	0	100	0	100	0	0	0	100	0	100	0	0	18947	5.27788	9718	9229	3648	4753	3449	2461	4636	25291	0	10.8354	0	0	0	40.6339	0	2	0
21	210070	2016	0	2	0	2	0	1	0	1	0	1	0	0	2	0	100	0	100	0	50	0	50	0	50	0	0	18947	10.5558	9718	9229	3648	4753	3449	2461	4636	25291	0	21.6708	0	21.0393	0	40.6339	0	2	0
21	210070	2017	0	2	0	2	0	0	1	0	1	2	0	0	2	0	100	0	100	0	0	50	0	50	100	0	0	18947	10.5558	9718	9229	3648	4753	3449	2461	4636	25291	0	21.6708	0	0	28.9939	0	21.5703	2	0
21	210083	2013	0	5	0	4	0	1	2	1	1	4	0	0	5	0	100	0	80	0	20	40	20	20	80	0	0	10800	46.2963	5684	5116	2549	2930	1857	1376	2088	14959	0	97.7326	0	34.1297	107.701	72.6744	47.8927	1	0
21	210083	2014	8	11	2	13	0	4	3	2	10	4	2	0	19	42.1053	57.8947	10.5263	68.4211	0	21.0526	15.7895	10.5263	52.6316	21.0526	10.5263	0	10800	175.926	5684	5116	2549	2930	1857	1376	2088	14959	140.746	215.012	0	136.519	161.551	145.349	478.927	1	0
21	210083	2015	0	1	0	1	0	0	0	0	1	0	0	0	1	0	100	0	100	0	0	0	0	100	0	0	0	10800	9.25926	5684	5116	2549	2930	1857	1376	2088	14959	0	19.5465	0	0	0	0	47.8927	1	0
21	210083	2016	0	3	0	2	0	0	1	0	2	0	1	0	3	0	100	0	66.6667	0	0	33.3333	0	66.6667	0	33.3333	0	10800	27.7778	5684	5116	2549	2930	1857	1376	2088	14959	0	58.6396	0	0	53.8503	0	95.7854	1	0
21	210083	2017	0	1	0	1	0	0	0	0	1	1	0	0	1	0	100	0	100	0	0	0	0	100	100	0	0	10800	9.25926	5684	5116	2549	2930	1857	1376	2088	14959	0	19.5465	0	0	0	0	47.8927	1	0
21	210087	2013	1	0	0	1	0	1	0	0	0	1	0	0	1	100	0	0	100	0	100	0	0	0	100	0	0	9695	10.3146	4958	4737	1955	2635	1987	1206	1912	13973	20.1694	0	0	37.9507	0	0	0	1	0
21	210087	2014	1	0	0	1	0	1	0	0	0	0	1	0	1	100	0	0	100	0	100	0	0	0	0	100	0	9695	10.3146	4958	4737	1955	2635	1987	1206	1912	13973	20.1694	0	0	37.9507	0	0	0	1	0
21	210090	2017	3	3	0	5	0	5	1	0	0	2	2	0	6	50	50	0	83.3333	0	83.3333	16.6667	0	0	33.3333	33.3333	0	30704	19.5414	15882	14822	6395	7645	5413	3852	7399	42505	18.8893	20.2402	0	65.4022	18.474	0	0	2	0
21	210095	2014	0	1	0	1	0	0	1	0	0	1	0	0	1	0	100	0	100	0	0	100	0	0	100	0	0	21249	4.7061	11119	10130	5052	5785	3716	2627	4069	31702	0	9.87167	0	0	26.9107	0	0	2	0
21	210095	2015	0	1	0	1	1	0	0	0	0	1	0	0	1	0	100	0	100	100	0	0	0	0	100	0	0	21249	4.7061	11119	10130	5052	5785	3716	2627	4069	31702	0	9.87167	19.7941	0	0	0	0	2	0
21	210095	2016	0	1	0	0	1	0	0	0	0	1	0	0	1	0	100	0	0	100	0	0	0	0	100	0	0	21249	4.7061	11119	10130	5052	5785	3716	2627	4069	31702	0	9.87167	19.7941	0	0	0	0	2	0
21	210110	2014	2	3	0	3	0	1	2	0	2	1	0	0	5	40	60	0	60	0	20	40	0	40	20	0	0	8293	60.2918	4208	4085	1761	2143	1489	1000	1900	11407	47.5285	73.4394	0	46.6636	134.318	0	105.263	1	0
21	210110	2015	1	1	0	1	0	1	0	0	1	1	0	0	2	50	50	0	50	0	50	0	0	50	50	0	0	8293	24.1167	4208	4085	1761	2143	1489	1000	1900	11407	23.7643	24.4798	0	46.6636	0	0	52.6316	1	0
21	210120	2011	1	0	0	1	0	1	0	0	0	1	0	0	1	100	0	0	100	0	100	0	0	0	100	0	0	74515	1.34201	34997	39518	13880	18775	13899	10448	17513	100014	2.85739	0	0	5.32623	0	0	0	4	0
21	210120	2016	0	1	0	1	0	0	1	0	0	0	0	0	1	0	100	0	100	0	0	100	0	0	0	0	0	74515	1.34201	34997	39518	13880	18775	13899	10448	17513	100014	0	2.53049	0	0	7.19476	0	0	4	0
21	210125	2016	0	1	0	1	1	0	0	0	0	0	1	0	1	0	100	0	100	100	0	0	0	0	0	100	0	10832	9.23191	5460	5372	2281	3163	1946	1335	2107	14925	0	18.615	43.8404	0	0	0	0	1	0
21	210125	2017	3	4	2	5	2	2	1	0	2	4	3	0	7	42.8571	57.1429	28.5714	71.4286	28.5714	28.5714	14.2857	0	28.5714	57.1429	42.8571	0	10832	64.6233	5460	5372	2281	3163	1946	1335	2107	14925	54.9451	74.4602	87.6808	63.2311	51.3875	0	94.9217	1	0
21	210130	2017	0	2	0	2	1	1	0	0	0	0	2	0	2	0	100	0	100	50	50	0	0	0	0	100	0	12137	16.4785	6190	5947	2858	3002	1942	1491	2844	16604	0	33.6304	34.9895	33.3111	0	0	0	1	0
21	210135	2017	4	1	0	5	0	0	2	2	1	4	1	0	5	80	20	0	100	0	0	40	40	20	80	20	0	3917	127.649	2056	1861	737	964	642	495	1079	5293	194.553	53.7346	0	0	311.526	404.04	92.6784	1	0
21	210140	2012	2	0	0	2	1	1	0	0	0	0	1	0	2	100	0	0	100	50	50	0	0	0	0	50	0	60516	3.30491	30004	30512	12760	17275	11996	8115	10370	83528	6.66578	0	7.83699	5.78871	0	0	0	3	0
21	210140	2016	2	2	0	4	1	2	0	0	1	2	2	0	4	50	50	0	100	25	50	0	0	25	50	50	0	60516	6.60982	30004	30512	12760	17275	11996	8115	10370	83528	6.66578	6.5548	7.83699	11.5774	0	0	9.6432	3	0
21	210140	2017	2	2	0	3	0	1	2	1	0	1	1	0	4	50	50	0	75	0	25	50	25	0	25	25	0	60516	6.60982	30004	30512	12760	17275	11996	8115	10370	83528	6.66578	6.5548	0	5.78871	16.6722	12.3229	0	3	0
21	210150	2015	2	5	1	6	1	1	4	1	0	2	4	0	7	28.5714	71.4286	14.2857	85.7143	14.2857	14.2857	57.1429	14.2857	0	28.5714	57.1429	0	13773	50.8241	6804	6969	2567	3526	2438	1949	3293	17841	29.3945	71.7463	38.956	28.3607	164.069	51.3084	0	1	0
21	210150	2016	3	1	0	4	0	3	0	1	0	1	1	0	4	75	25	0	100	0	75	0	25	0	25	25	0	13773	29.0423	6804	6969	2567	3526	2438	1949	3293	17841	44.0917	14.3493	0	85.0822	0	51.3084	0	1	0
21	210150	2017	2	2	1	3	0	2	0	0	2	1	0	0	4	50	50	25	75	0	50	0	0	50	25	0	0	13773	29.0423	6804	6969	2567	3526	2438	1949	3293	17841	29.3945	28.6985	0	56.7215	0	0	60.7349	1	0
21	210160	2011	1	0	0	1	0	0	0	0	1	1	0	0	1	100	0	0	100	0	0	0	0	100	100	0	0	60250	1.65975	30229	30021	13046	14374	10640	8047	14143	82830	3.30808	0	0	0	0	0	7.07064	3	0
21	210160	2015	2	1	0	3	0	2	0	0	1	2	1	0	3	66.6667	33.3333	0	100	0	66.6667	0	0	33.3333	66.6667	33.3333	0	60250	4.97925	30229	30021	13046	14374	10640	8047	14143	82830	6.61616	3.331	0	13.914	0	0	7.07064	3	0
21	210160	2017	1	1	1	1	0	2	0	0	0	1	1	0	2	50	50	50	50	0	100	0	0	0	50	50	0	60250	3.3195	30229	30021	13046	14374	10640	8047	14143	82830	3.30808	3.331	0	13.914	0	0	0	3	0
21	210177	2014	2	0	0	2	0	1	0	1	0	2	0	0	2	100	0	0	100	0	50	0	50	0	100	0	0	8571	23.3345	4337	4234	1826	2267	1471	1055	1952	12049	46.1148	0	0	44.1112	0	94.7867	0	1	0
21	210177	2015	3	2	1	4	0	0	3	2	0	3	0	0	5	60	40	20	80	0	0	60	40	0	60	0	0	8571	58.3363	4337	4234	1826	2267	1471	1055	1952	12049	69.1722	47.2367	0	0	203.943	189.573	0	1	0
21	210177	2017	2	6	0	8	1	0	4	1	2	4	1	0	8	25	75	0	100	12.5	0	50	12.5	25	50	12.5	0	8571	93.338	4337	4234	1826	2267	1471	1055	1952	12049	46.1148	141.71	54.7645	0	271.924	94.7867	102.459	1	0
21	210190	2016	2	1	0	3	0	0	2	1	0	0	2	1	3	66.6667	33.3333	0	100	0	0	66.6667	33.3333	0	0	66.6667	33.3333	15414	19.4628	7854	7560	2921	3632	2626	2047	4188	20344	25.4647	13.2275	0	0	76.1615	48.852	0	2	0
21	210190	2017	1	1	0	2	0	0	1	0	1	1	1	0	2	50	50	0	100	0	0	50	0	50	50	50	0	15414	12.9752	7854	7560	2921	3632	2626	2047	4188	20344	12.7324	13.2275	0	0	38.0807	0	23.8777	2	0
21	210200	2012	0	1	0	1	0	0	1	0	0	1	0	0	1	0	100	0	100	0	0	100	0	0	100	0	0	27173	3.68012	13719	13454	5920	6697	4736	3522	6298	39049	0	7.43273	0	0	21.1149	0	0	2	0
21	210200	2013	0	2	0	1	2	0	0	0	0	1	0	0	2	0	100	0	50	100	0	0	0	0	50	0	0	27173	7.36025	13719	13454	5920	6697	4736	3522	6298	39049	0	14.8655	33.7838	0	0	0	0	2	0
21	210200	2016	3	5	0	8	1	2	2	0	3	6	2	0	8	37.5	62.5	0	100	12.5	25	25	0	37.5	75	25	0	27173	29.441	13719	13454	5920	6697	4736	3522	6298	39049	21.8675	37.1637	16.8919	29.8641	42.2297	0	47.6342	2	0
21	210200	2017	5	21	0	26	3	5	6	5	7	18	5	1	26	19.2308	80.7692	0	100	11.5385	19.2308	23.0769	19.2308	26.9231	69.2308	19.2308	3.84615	27173	95.6832	13719	13454	5920	6697	4736	3522	6298	39049	36.4458	156.087	50.6757	74.6603	126.689	141.965	111.146	2	0
21	210203	2016	0	1	0	1	1	0	0	0	0	0	1	0	1	0	100	0	100	100	0	0	0	0	0	100	0	19714	5.07254	10511	9203	4295	5952	3655	2388	3424	28459	0	10.866	23.2829	0	0	0	0	2	0
21	210203	2017	1	4	1	4	1	3	1	0	0	3	1	0	5	20	80	20	80	20	60	20	0	0	60	20	0	19714	25.3627	10511	9203	4295	5952	3655	2388	3424	28459	9.51384	43.4641	23.2829	50.4032	27.3598	0	0	2	0
21	210207	2016	0	1	0	1	1	0	0	0	0	0	0	1	1	0	100	0	100	100	0	0	0	0	0	0	100	10626	9.41088	5391	5235	1975	2867	2229	1331	2224	14818	0	19.1022	50.6329	0	0	0	0	1	0
21	210210	2016	0	1	0	1	1	0	0	0	0	0	1	0	1	0	100	0	100	100	0	0	0	0	0	100	0	23526	4.25062	11842	11684	4606	6202	4171	2937	5610	33359	0	8.55871	21.7108	0	0	0	0	2	0
21	210210	2017	1	0	0	1	0	0	1	0	0	0	1	0	1	100	0	0	100	0	0	100	0	0	0	100	0	23526	4.25062	11842	11684	4606	6202	4171	2937	5610	33359	8.44452	0	0	0	23.9751	0	0	2	0
21	210215	2015	0	1	0	1	0	0	0	1	0	1	0	0	1	0	100	0	100	0	0	0	100	0	100	0	0	3826	26.137	1966	1860	960	948	667	496	755	5577	0	53.7634	0	0	0	201.613	0	1	0
21	210220	2017	4	4	0	8	0	2	2	3	1	5	2	0	8	50	50	0	100	0	25	25	37.5	12.5	62.5	25	0	18206	43.9416	9218	8988	4150	4567	3058	2206	4225	27013	43.3934	44.5038	0	43.7924	65.4022	135.993	23.6686	2	0
21	210230	2016	0	1	1	0	1	0	0	0	0	0	1	0	1	0	100	100	0	100	0	0	0	0	0	100	0	16446	6.08051	8071	8375	3698	3525	2740	2190	4293	22899	0	11.9403	27.0416	0	0	0	0	2	0
21	210232	2015	1	0	0	1	0	0	0	0	1	1	0	0	1	100	0	0	100	0	0	0	0	100	100	0	0	43893	2.27827	22390	21503	10256	12187	8238	5352	7860	65237	4.46628	0	0	0	0	0	12.7226	3	0
21	210232	2016	1	3	0	4	1	0	2	0	1	2	1	0	4	25	75	0	100	25	0	50	0	25	50	25	0	43893	9.11307	22390	21503	10256	12187	8238	5352	7860	65237	4.46628	13.9515	9.75039	0	24.2777	0	12.7226	3	0
21	210232	2017	4	6	1	9	3	4	2	0	1	7	3	0	10	40	60	10	90	30	40	20	0	10	70	30	0	43893	22.7827	22390	21503	10256	12187	8238	5352	7860	65237	17.8651	27.9031	29.2512	32.8219	24.2777	0	12.7226	3	0
21	210235	2016	0	3	2	1	0	3	0	0	0	2	1	0	3	0	100	66.6667	33.3333	0	100	0	0	0	66.6667	33.3333	0	10431	28.7604	5317	5114	2269	2441	1852	1300	2569	14784	0	58.6625	0	122.9	0	0	0	1	0
21	210235	2017	0	2	0	2	1	1	0	0	0	2	0	0	2	0	100	0	100	50	50	0	0	0	100	0	0	10431	19.1736	5317	5114	2269	2441	1852	1300	2569	14784	0	39.1083	44.0723	40.9668	0	0	0	1	0
21	210240	2016	1	0	0	1	0	0	0	1	0	1	0	0	1	100	0	0	100	0	0	0	100	0	100	0	0	7582	13.1891	3857	3725	1543	2069	1325	955	1690	10593	25.9269	0	0	0	0	104.712	0	1	0
21	210250	2016	0	1	0	1	0	1	0	0	0	0	1	0	1	0	100	0	100	0	100	0	0	0	0	100	0	12722	7.8604	6616	6106	2853	3385	2234	1512	2738	18338	0	16.3773	0	29.5421	0	0	0	1	0
21	210250	2017	0	2	0	2	0	1	1	0	0	2	0	0	2	0	100	0	100	0	50	50	0	0	100	0	0	12722	15.7208	6616	6106	2853	3385	2234	1512	2738	18338	0	32.7547	0	29.5421	44.7628	0	0	1	0
21	210260	2014	0	1	0	1	0	1	0	0	0	1	0	0	1	0	100	0	100	0	100	0	0	0	100	0	0	13173	7.59129	7017	6156	2934	3551	2311	1720	2657	18505	0	16.2443	0	28.1611	0	0	0	1	0
21	210270	2012	0	1	0	1	0	1	0	0	0	0	1	0	1	0	100	0	100	0	100	0	0	0	0	100	0	14501	6.89608	7237	7264	3228	3685	2673	1990	2925	20448	0	13.7665	0	27.137	0	0	0	2	0
21	210270	2014	0	1	0	1	0	1	0	0	0	0	1	0	1	0	100	0	100	0	100	0	0	0	0	100	0	14501	6.89608	7237	7264	3228	3685	2673	1990	2925	20448	0	13.7665	0	27.137	0	0	0	2	0
21	210270	2017	1	2	0	3	0	1	0	1	1	1	1	0	3	33.3333	66.6667	0	100	0	33.3333	0	33.3333	33.3333	33.3333	33.3333	0	14501	20.6882	7237	7264	3228	3685	2673	1990	2925	20448	13.8179	27.533	0	27.137	0	50.2513	34.188	2	0
21	210280	2014	1	0	0	1	1	0	0	0	0	0	1	0	1	100	0	0	100	100	0	0	0	0	0	100	0	17708	5.64717	9007	8701	3486	3961	3085	2509	4667	23959	11.1025	0	28.6862	0	0	0	0	2	0
21	210280	2015	1	2	0	3	0	0	0	2	1	2	0	0	3	33.3333	66.6667	0	100	0	0	0	66.6667	33.3333	66.6667	0	0	17708	16.9415	9007	8701	3486	3961	3085	2509	4667	23959	11.1025	22.9859	0	0	0	79.713	21.427	2	0
21	210280	2016	0	2	0	2	0	0	1	1	0	1	1	0	2	0	100	0	100	0	0	50	50	0	50	50	0	17708	11.2943	9007	8701	3486	3961	3085	2509	4667	23959	0	22.9859	0	0	32.4149	39.8565	0	2	0
21	210280	2017	0	3	0	3	1	1	1	0	0	2	1	0	3	0	100	0	100	33.3333	33.3333	33.3333	0	0	66.6667	33.3333	0	17708	16.9415	9007	8701	3486	3961	3085	2509	4667	23959	0	34.4788	28.6862	25.2461	32.4149	0	0	2	0
21	210290	2016	0	1	0	1	0	1	0	0	0	0	0	0	1	0	100	0	100	0	100	0	0	0	0	0	0	15459	6.46872	7992	7467	3571	4239	2781	1919	2949	22006	0	13.3923	0	23.5905	0	0	0	2	0
21	210300	2016	0	1	0	1	1	0	0	0	0	1	0	0	1	0	100	0	100	100	0	0	0	0	100	0	0	115208	0.867995	54821	60387	21909	28305	20734	15954	28306	155129	0	1.65599	4.56433	0	0	0	0	4	0
21	210300	2017	0	3	0	3	0	2	0	1	0	2	1	0	3	0	100	0	100	0	66.6667	0	33.3333	0	66.6667	33.3333	0	115208	2.60399	54821	60387	21909	28305	20734	15954	28306	155129	0	4.96796	0	7.06589	0	6.26802	0	4	0
21	210312	2017	0	1	0	1	0	1	0	0	0	1	0	0	1	0	100	0	100	0	100	0	0	0	100	0	0	5463	18.305	2792	2671	1251	1250	969	697	1296	7887	0	37.4392	0	80	0	0	0	1	0
21	210315	2015	1	0	0	1	0	0	0	0	1	0	0	0	1	100	0	0	100	0	0	0	0	100	0	0	0	8730	11.4548	4646	4084	2055	2553	1529	1144	1449	12565	21.5239	0	0	0	0	0	69.0131	1	0
21	210315	2016	6	4	1	9	1	2	1	2	4	4	0	0	10	60	40	10	90	10	20	10	20	40	40	0	0	8730	114.548	4646	4084	2055	2553	1529	1144	1449	12565	129.143	97.9432	48.6618	78.3392	65.4022	174.825	276.052	1	0
21	210315	2017	5	5	0	10	1	2	2	2	3	1	1	0	10	50	50	0	100	10	20	20	20	30	10	10	0	8730	114.548	4646	4084	2055	2553	1529	1144	1449	12565	107.619	122.429	48.6618	78.3392	130.804	174.825	207.039	1	0
21	210317	2016	0	1	0	1	0	1	0	0	0	1	0	0	1	0	100	0	100	0	100	0	0	0	100	0	0	11701	8.54628	6272	5429	2628	3466	2334	1447	1826	17622	0	18.4196	0	28.8517	0	0	0	1	0
21	210320	2014	1	0	0	1	0	1	0	0	0	0	1	0	1	100	0	0	100	0	100	0	0	0	0	100	0	52236	1.91439	25527	26709	11078	13456	9246	6746	11710	73350	3.91742	0	0	7.43163	0	0	0	3	0
21	210320	2015	2	0	1	1	1	1	0	0	0	1	1	0	2	100	0	50	50	50	50	0	0	0	50	50	0	52236	3.82878	25527	26709	11078	13456	9246	6746	11710	73350	7.83484	0	9.0269	7.43163	0	0	0	3	0
21	210320	2016	3	0	0	3	1	1	0	0	1	1	1	0	3	100	0	0	100	33.3333	33.3333	0	0	33.3333	33.3333	33.3333	0	52236	5.74317	25527	26709	11078	13456	9246	6746	11710	73350	11.7523	0	9.0269	7.43163	0	0	8.53971	3	0
21	210320	2017	11	20	6	18	4	12	8	5	2	17	13	0	31	35.4839	64.5161	19.3548	58.0645	12.9032	38.7097	25.8065	16.129	6.45161	54.8387	41.9355	0	52236	59.346	25527	26709	11078	13456	9246	6746	11710	73350	43.0916	74.8811	36.1076	89.1795	86.5239	74.118	17.0794	3	0
21	210325	2015	0	1	0	1	0	0	1	0	0	1	0	0	1	0	100	0	100	0	0	100	0	0	100	0	0	9800	10.2041	5013	4787	1980	2503	1727	1291	2299	13681	0	20.8899	0	0	57.9039	0	0	1	0
21	210325	2016	0	1	0	1	0	0	1	0	0	0	1	0	1	0	100	0	100	0	0	100	0	0	0	100	0	9800	10.2041	5013	4787	1980	2503	1727	1291	2299	13681	0	20.8899	0	0	57.9039	0	0	1	0
21	210325	2017	0	3	0	3	2	1	0	0	0	2	1	0	3	0	100	0	100	66.6667	33.3333	0	0	0	66.6667	33.3333	0	9800	30.6122	5013	4787	1980	2503	1727	1291	2299	13681	0	62.6697	101.01	39.9521	0	0	0	1	0
21	210330	2012	0	1	0	1	0	1	0	0	0	1	0	0	1	0	100	0	100	0	100	0	0	0	100	0	0	85490	1.16973	41046	44444	17172	20878	14490	11312	21638	118038	0	2.25002	0	4.78973	0	0	0	4	0
21	210330	2014	1	1	0	2	1	1	0	0	0	1	1	0	2	50	50	0	100	50	50	0	0	0	50	50	0	85490	2.33945	41046	44444	17172	20878	14490	11312	21638	118038	2.43629	2.25002	5.82343	4.78973	0	0	0	4	0
21	210330	2015	9	13	4	17	3	5	6	3	5	19	3	0	22	40.9091	59.0909	18.1818	77.2727	13.6364	22.7273	27.2727	13.6364	22.7273	86.3636	13.6364	0	85490	25.734	41046	44444	17172	20878	14490	11312	21638	118038	21.9266	29.2503	17.4703	23.9487	41.4079	26.5205	23.1075	4	0
21	210330	2016	15	22	4	32	4	6	7	6	14	28	7	0	37	40.5405	59.4595	10.8108	86.4865	10.8108	16.2162	18.9189	16.2162	37.8378	75.6757	18.9189	0	85490	43.2799	41046	44444	17172	20878	14490	11312	21638	118038	36.5444	49.5005	23.2937	28.7384	48.3092	53.041	64.701	4	0
21	210330	2017	17	16	11	21	3	8	6	6	10	13	15	3	33	51.5152	48.4848	33.3333	63.6364	9.09091	24.2424	18.1818	18.1818	30.303	39.3939	45.4545	9.09091	85490	38.601	41046	44444	17172	20878	14490	11312	21638	118038	41.4169	36.0004	17.4703	38.3178	41.4079	53.041	46.215	4	0
21	210340	2013	2	3	0	5	1	0	0	1	3	5	0	0	5	40	60	0	100	20	0	0	20	60	100	0	0	33303	15.0137	16179	17124	7118	8251	5615	4603	7716	46750	12.3617	17.5193	14.0489	0	0	21.725	38.8802	2	0
21	210340	2014	10	9	1	18	3	1	4	4	7	18	1	0	19	52.6316	47.3684	5.26316	94.7368	15.7895	5.26316	21.0526	21.0526	36.8421	94.7368	5.26316	0	33303	57.0519	16179	17124	7118	8251	5615	4603	7716	46750	61.8085	52.5578	42.1467	12.1197	71.2378	86.8998	90.7206	2	0
21	210340	2015	12	19	2	29	2	11	10	6	2	16	8	1	31	38.7097	61.2903	6.45161	93.5484	6.45161	35.4839	32.2581	19.3548	6.45161	51.6129	25.8065	3.22581	33303	93.0847	16179	17124	7118	8251	5615	4603	7716	46750	74.1702	110.955	28.0978	133.317	178.094	130.35	25.9202	2	0
21	210340	2016	19	18	2	35	0	12	7	10	8	24	3	0	37	51.3514	48.6486	5.40541	94.5946	0	32.4324	18.9189	27.027	21.6216	64.8649	8.10811	0	33303	111.101	16179	17124	7118	8251	5615	4603	7716	46750	117.436	105.116	0	145.437	124.666	217.25	103.681	2	0
21	210340	2017	16	17	1	32	6	11	4	5	7	22	6	2	33	48.4848	51.5152	3.0303	96.9697	18.1818	33.3333	12.1212	15.1515	21.2121	66.6667	18.1818	6.06061	33303	99.0902	16179	17124	7118	8251	5615	4603	7716	46750	98.8936	99.2759	84.2933	133.317	71.2378	108.625	90.7206	2	0
21	210350	2016	3	1	2	2	1	3	0	0	0	1	2	0	4	75	25	50	50	25	75	0	0	0	25	50	0	28445	14.0622	14020	14425	6637	6973	4923	3768	6144	39132	21.398	6.93241	15.067	43.0231	0	0	0	2	0
21	210355	2014	0	1	0	1	0	0	1	0	0	1	0	0	1	0	100	0	100	0	0	100	0	0	100	0	0	9523	10.5009	4965	4558	2162	2514	1788	1143	1916	14436	0	21.9394	0	0	55.9284	0	0	1	0
21	210355	2015	1	4	2	3	1	2	0	2	0	2	0	0	5	20	80	40	60	20	40	0	40	0	40	0	0	9523	52.5045	4965	4558	2162	2514	1788	1143	1916	14436	20.141	87.7578	46.2535	79.5545	0	174.978	0	1	0
21	210355	2016	0	2	0	2	0	0	0	2	0	1	1	0	2	0	100	0	100	0	0	0	100	0	50	50	0	9523	21.0018	4965	4558	2162	2514	1788	1143	1916	14436	0	43.8789	0	0	0	174.978	0	1	0
21	210360	2014	2	1	0	2	0	1	1	1	0	2	0	0	3	66.6667	33.3333	0	66.6667	0	33.3333	33.3333	33.3333	0	66.6667	0	0	44360	6.76285	21631	22729	8682	10950	7933	6078	10717	61725	9.24599	4.39967	0	9.13242	12.6056	16.4528	0	3	0
21	210360	2015	4	6	1	9	1	4	2	2	1	2	2	0	10	40	60	10	90	10	40	20	20	10	20	20	0	44360	22.5428	21631	22729	8682	10950	7933	6078	10717	61725	18.492	26.398	11.5181	36.5297	25.2111	32.9056	9.33097	3	0
21	210360	2016	4	5	0	9	3	4	0	1	1	2	2	0	9	44.4444	55.5556	0	100	33.3333	44.4444	0	11.1111	11.1111	22.2222	22.2222	0	44360	20.2885	21631	22729	8682	10950	7933	6078	10717	61725	18.492	21.9983	34.5543	36.5297	0	16.4528	9.33097	3	0
21	210360	2017	11	8	5	14	2	9	5	0	3	5	5	2	19	57.8947	42.1053	26.3158	73.6842	10.5263	47.3684	26.3158	0	15.7895	26.3158	26.3158	10.5263	44360	42.8314	21631	22729	8682	10950	7933	6078	10717	61725	50.8529	35.1973	23.0362	82.1918	63.0279	0	27.9929	3	0
21	210370	2014	0	1	1	0	0	0	1	0	0	0	1	0	1	0	100	100	0	0	0	100	0	0	0	100	0	24149	4.14096	12285	11864	4601	5548	4332	3400	6268	32652	0	8.42886	0	0	23.084	0	0	2	0
21	210370	2015	0	1	0	1	1	0	0	0	0	1	0	0	1	0	100	0	100	100	0	0	0	0	100	0	0	24149	4.14096	12285	11864	4601	5548	4332	3400	6268	32652	0	8.42886	21.7344	0	0	0	0	2	0
21	210370	2016	9	1	0	10	0	5	4	1	0	0	1	0	10	90	10	0	100	0	50	40	10	0	0	10	0	24149	41.4096	12285	11864	4601	5548	4332	3400	6268	32652	73.2601	8.42886	0	90.1226	92.3361	29.4118	0	2	0
21	210370	2017	8	2	0	10	1	3	1	5	0	5	3	0	10	80	20	0	100	10	30	10	50	0	50	30	0	24149	41.4096	12285	11864	4601	5548	4332	3400	6268	32652	65.1201	16.8577	21.7344	54.0735	23.084	147.059	0	2	0
21	210375	2016	1	6	0	6	3	3	1	0	0	4	3	0	7	14.2857	85.7143	0	85.7143	42.8571	42.8571	14.2857	0	0	57.1429	42.8571	0	8979	77.9597	4465	4514	1858	2335	1550	1137	2099	12579	22.3964	132.92	161.464	128.48	64.5161	0	0	1	0
21	210375	2017	1	0	0	1	0	1	0	0	0	0	0	0	1	100	0	0	100	0	100	0	0	0	0	0	0	8979	11.1371	4465	4514	1858	2335	1550	1137	2099	12579	22.3964	0	0	42.8266	0	0	0	1	0
21	210380	2014	2	2	0	4	1	0	2	1	0	2	1	0	4	50	50	0	100	25	0	50	25	0	50	25	0	16979	23.5585	8052	8927	3301	4001	3221	2435	4021	22681	24.8385	22.4039	30.2939	0	62.0925	41.0678	0	2	0
21	210390	2013	0	1	0	1	0	0	1	0	0	1	0	0	1	0	100	0	100	0	0	100	0	0	100	0	0	7343	13.6184	3694	3649	1755	1794	1258	948	1588	10649	0	27.4048	0	0	79.4913	0	0	1	0
21	210390	2016	7	6	3	10	2	3	2	2	4	9	0	0	13	53.8462	46.1538	23.0769	76.9231	15.3846	23.0769	15.3846	15.3846	30.7692	69.2308	0	0	7343	177.039	3694	3649	1755	1794	1258	948	1588	10649	189.496	164.429	113.96	167.224	158.983	210.97	251.889	1	0
21	210390	2017	5	3	2	5	1	2	0	3	2	6	1	1	8	62.5	37.5	25	62.5	12.5	25	0	37.5	25	75	12.5	12.5	7343	108.947	3694	3649	1755	1794	1258	948	1588	10649	135.355	82.2143	56.9801	111.483	0	316.456	125.945	1	0
21	210405	2016	3	5	1	7	1	6	0	0	1	4	0	0	8	37.5	62.5	12.5	87.5	12.5	75	0	0	12.5	50	0	0	26725	29.9345	14378	12347	5035	7703	5421	3643	4923	35835	20.8652	40.4957	19.861	77.8917	0	0	20.3128	2	0
21	210405	2017	0	1	0	1	1	0	0	0	0	0	1	0	1	0	100	0	100	100	0	0	0	0	0	100	0	26725	3.74181	14378	12347	5035	7703	5421	3643	4923	35835	0	8.09913	19.861	0	0	0	0	2	0
21	210407	2016	0	1	0	1	0	1	0	0	0	1	0	0	1	0	100	0	100	0	100	0	0	0	100	0	0	5702	17.5377	3030	2672	1333	1223	1027	787	1332	8126	0	37.4251	0	81.7661	0	0	0	1	0
21	210407	2017	1	1	0	2	2	0	0	0	0	0	0	0	2	50	50	0	100	100	0	0	0	0	0	0	0	5702	35.0754	3030	2672	1333	1223	1027	787	1332	8126	33.0033	37.4251	150.038	0	0	0	0	1	0
21	210408	2017	1	0	0	1	0	0	0	0	1	1	0	0	1	100	0	0	100	0	0	0	0	100	100	0	0	6137	16.2946	3240	2897	1511	1573	1132	769	1152	9241	30.8642	0	0	0	0	0	86.8056	1	0
21	210409	2016	0	1	0	1	0	1	0	0	0	0	1	0	1	0	100	0	100	0	100	0	0	0	0	100	0	12760	7.83699	6804	5956	3184	3331	2308	1612	2325	17757	0	16.7898	0	30.021	0	0	0	1	0
21	210410	2014	0	1	0	1	0	0	0	1	0	1	0	0	1	0	100	0	100	0	0	0	100	0	100	0	0	8550	11.6959	4424	4126	1965	2186	1532	1101	1766	11646	0	24.2365	0	0	0	90.8265	0	1	0
21	210410	2017	1	4	3	2	1	0	0	0	4	4	1	0	5	20	80	60	40	20	0	0	0	80	80	20	0	8550	58.4795	4424	4126	1965	2186	1532	1101	1766	11646	22.604	96.9462	50.8906	0	0	0	226.501	1	0
21	210430	2015	0	1	0	1	0	0	0	1	0	0	0	1	1	0	100	0	100	0	0	0	100	0	0	0	100	7781	12.8518	4166	3615	1662	2113	1482	1126	1398	10635	0	27.6625	0	0	0	88.8099	0	1	0
21	210440	2017	0	1	0	1	0	1	0	0	0	1	0	0	1	0	100	0	100	0	100	0	0	0	100	0	0	12822	7.7991	6389	6433	2550	2898	2247	1793	3334	17482	0	15.5448	0	34.5066	0	0	0	1	0
21	210455	2013	0	1	1	0	0	0	1	0	0	1	0	0	1	0	100	100	0	0	0	100	0	0	100	0	0	11502	8.69414	5880	5622	2288	2988	2236	1564	2426	15895	0	17.7873	0	0	44.7227	0	0	1	0
21	210455	2016	3	7	0	10	1	4	2	2	1	7	3	0	10	30	70	0	100	10	40	20	20	10	70	30	0	11502	86.9414	5880	5622	2288	2988	2236	1564	2426	15895	51.0204	124.511	43.7063	133.869	89.4454	127.877	41.2201	1	0
21	210455	2017	3	3	0	6	1	3	1	0	1	2	1	0	6	50	50	0	100	16.6667	50	16.6667	0	16.6667	33.3333	16.6667	0	11502	52.1648	5880	5622	2288	2988	2236	1564	2426	15895	51.0204	53.3618	43.7063	100.402	44.7227	0	41.2201	1	0
21	210460	2016	0	1	0	1	0	1	0	0	0	0	1	0	1	0	100	0	100	0	100	0	0	0	0	100	0	11411	8.76347	5722	5689	2359	2692	1964	1475	2921	15991	0	17.5778	0	37.1471	0	0	0	1	0
21	210460	2017	8	3	2	9	0	2	3	2	4	8	1	0	11	72.7273	27.2727	18.1818	81.8182	0	18.1818	27.2727	18.1818	36.3636	72.7273	9.09091	0	11411	96.3982	5722	5689	2359	2692	1964	1475	2921	15991	139.811	52.7333	0	74.2942	152.749	135.593	136.939	1	0
21	210462	2017	0	1	0	1	1	0	0	0	0	1	0	0	1	0	100	0	100	100	0	0	0	0	100	0	0	5299	18.8715	2687	2612	1126	1263	953	696	1261	7337	0	38.2848	88.8099	0	0	0	0	1	0
21	210465	2016	0	1	0	1	0	1	0	0	0	0	1	0	1	0	100	0	100	0	100	0	0	0	0	100	0	8189	12.2115	4168	4021	1859	2163	1464	1032	1671	11921	0	24.8694	0	46.2321	0	0	0	1	0
21	210467	2015	0	1	0	1	0	1	0	0	0	0	1	0	1	0	100	0	100	0	100	0	0	0	0	100	0	17211	5.81024	8623	8588	4052	4765	2967	2157	3270	25401	0	11.6442	0	20.9864	0	0	0	2	0
21	210467	2016	0	1	0	1	1	0	0	0	0	0	1	0	1	0	100	0	100	100	0	0	0	0	0	100	0	17211	5.81024	8623	8588	4052	4765	2967	2157	3270	25401	0	11.6442	24.6792	0	0	0	0	2	0
21	210467	2017	2	0	0	2	0	0	1	1	0	2	0	0	2	100	0	0	100	0	0	50	50	0	100	0	0	17211	11.6205	8623	8588	4052	4765	2967	2157	3270	25401	23.1938	0	0	0	33.7041	46.3607	0	2	0
21	210480	2013	2	0	0	2	0	1	1	0	0	0	2	0	2	100	0	0	100	0	50	50	0	0	0	100	0	43373	4.61116	22199	21174	10064	11662	7824	5524	8299	62093	9.00941	0	0	8.57486	12.7812	0	0	3	0
21	210480	2016	0	2	0	2	0	2	0	0	0	1	0	0	2	0	100	0	100	0	100	0	0	0	50	0	0	43373	4.61116	22199	21174	10064	11662	7824	5524	8299	62093	0	9.44555	0	17.1497	0	0	0	3	0
21	210480	2017	1	0	0	1	0	0	0	0	1	1	0	0	1	100	0	0	100	0	0	0	0	100	100	0	0	43373	2.30558	22199	21174	10064	11662	7824	5524	8299	62093	4.50471	0	0	0	0	0	12.0496	3	0
21	210490	2014	0	1	0	1	1	0	0	0	0	1	0	0	1	0	100	0	100	100	0	0	0	0	100	0	0	9168	10.9075	4661	4507	1763	2136	1551	1213	2505	12081	0	22.1877	56.7215	0	0	0	0	1	0
21	210490	2016	1	0	0	1	0	0	0	0	1	1	0	0	1	100	0	0	100	0	0	0	0	100	100	0	0	9168	10.9075	4661	4507	1763	2136	1551	1213	2505	12081	21.4546	0	0	0	0	0	39.9202	1	0
21	210500	2014	1	1	1	1	0	0	1	0	1	0	1	0	2	50	50	50	50	0	0	50	0	50	0	50	0	17187	11.6367	9083	8104	4265	4292	2950	2105	3575	26189	11.0096	12.3396	0	0	33.8983	0	27.972	2	0
21	210500	2015	1	0	0	1	0	0	0	1	0	1	0	0	1	100	0	0	100	0	0	0	100	0	100	0	0	17187	5.81835	9083	8104	4265	4292	2950	2105	3575	26189	11.0096	0	0	0	0	47.5059	0	2	0
21	210500	2016	1	0	0	1	0	1	0	0	0	0	0	1	1	100	0	0	100	0	100	0	0	0	0	0	100	17187	5.81835	9083	8104	4265	4292	2950	2105	3575	26189	11.0096	0	0	23.2992	0	0	0	2	0
21	210510	2015	0	1	0	1	0	1	0	0	0	1	0	0	1	0	100	0	100	0	100	0	0	0	100	0	0	17340	5.76701	9140	8200	4146	4265	3004	2111	3814	25145	0	12.1951	0	23.4467	0	0	0	2	0
21	210510	2016	1	0	0	1	0	0	0	0	1	1	0	0	1	100	0	0	100	0	0	0	0	100	100	0	0	17340	5.76701	9140	8200	4146	4265	3004	2111	3814	25145	10.9409	0	0	0	0	0	26.2192	2	0
21	210510	2017	0	3	0	3	0	2	1	0	0	2	0	0	3	0	100	0	100	0	66.6667	33.3333	0	0	66.6667	0	0	17340	17.301	9140	8200	4146	4265	3004	2111	3814	25145	0	36.5854	0	46.8933	33.2889	0	0	2	0
21	210515	2017	1	0	0	1	0	1	0	0	0	1	0	0	1	100	0	0	100	0	100	0	0	0	100	0	0	8759	11.4168	4357	4402	2022	2378	1427	1082	1850	12550	22.9516	0	0	42.0521	0	0	0	1	0
21	210520	2017	4	0	0	4	0	0	2	1	1	4	0	0	4	100	0	0	100	0	0	50	25	25	100	0	0	8348	47.9157	4086	4262	1525	2024	1488	1189	2122	11041	97.8953	0	0	0	134.409	84.1043	47.1254	1	0
21	210530	2012	0	1	0	1	0	0	1	0	0	0	0	0	1	0	100	0	100	0	0	100	0	0	0	0	0	190762	0.524213	90466	100296	34605	50258	38652	28087	39160	247505	0	0.997049	0	0	2.58719	0	0	4	0
21	210530	2014	25	11	4	31	7	10	8	5	6	17	12	5	36	69.4444	30.5556	11.1111	86.1111	19.4444	27.7778	22.2222	13.8889	16.6667	47.2222	33.3333	13.8889	190762	18.8717	90466	100296	34605	50258	38652	28087	39160	247505	27.6347	10.9675	20.2283	19.8973	20.6975	17.8018	15.3218	4	0
21	210530	2015	4	8	4	8	6	4	1	0	1	8	4	0	12	33.3333	66.6667	33.3333	66.6667	50	33.3333	8.33333	0	8.33333	66.6667	33.3333	0	190762	6.29056	90466	100296	34605	50258	38652	28087	39160	247505	4.42155	7.97639	17.3385	7.95893	2.58719	0	2.55363	4	0
21	210530	2016	41	75	12	99	26	47	21	10	12	49	60	4	116	35.3448	64.6552	10.3448	85.3448	22.4138	40.5172	18.1034	8.62069	10.3448	42.2414	51.7241	3.44828	190762	60.8088	90466	100296	34605	50258	38652	28087	39160	247505	45.3209	74.7787	75.1337	93.5174	54.331	35.6037	30.6435	4	0
21	210530	2017	23	74	7	89	19	41	19	11	7	41	48	4	97	23.7113	76.2887	7.21649	91.7526	19.5876	42.268	19.5876	11.3402	7.21649	42.268	49.4845	4.12371	190762	50.8487	90466	100296	34605	50258	38652	28087	39160	247505	25.4239	73.7816	54.9054	81.5791	49.1566	39.164	17.8754	4	0
21	210540	2014	0	1	0	1	0	1	0	0	0	0	0	0	1	0	100	0	100	0	100	0	0	0	0	0	0	44606	2.24185	22076	22530	9452	11547	7917	5750	9940	62110	0	4.43853	0	8.66026	0	0	0	3	0
21	210540	2016	0	1	0	0	0	0	1	0	0	0	1	0	1	0	100	0	0	0	0	100	0	0	0	100	0	44606	2.24185	22076	22530	9452	11547	7917	5750	9940	62110	0	4.43853	0	0	12.631	0	0	3	0
21	210540	2017	3	3	0	6	0	2	3	0	1	2	2	1	6	50	50	0	100	0	33.3333	50	0	16.6667	33.3333	33.3333	16.6667	44606	13.4511	22076	22530	9452	11547	7917	5750	9940	62110	13.5894	13.3156	0	17.3205	37.8931	0	10.0604	3	0
21	210542	2015	1	0	1	0	0	1	0	0	0	0	1	0	1	100	0	100	0	0	100	0	0	0	0	100	0	17963	5.567	9060	8903	3671	4508	3490	2573	3721	24863	11.0375	0	0	22.1828	0	0	0	2	0
21	210542	2016	0	1	0	1	0	1	0	0	0	0	1	0	1	0	100	0	100	0	100	0	0	0	0	100	0	17963	5.567	9060	8903	3671	4508	3490	2573	3721	24863	0	11.2322	0	22.1828	0	0	0	2	0
21	210542	2017	0	5	0	5	1	3	0	1	0	2	0	0	5	0	100	0	100	20	60	0	20	0	40	0	0	17963	27.835	9060	8903	3671	4508	3490	2573	3721	24863	0	56.1608	27.2405	66.5484	0	38.8651	0	2	0
21	210547	2015	1	0	0	1	0	1	0	0	0	0	1	0	1	100	0	0	100	0	100	0	0	0	0	100	0	10335	9.67586	5408	4927	2457	2671	1967	1265	1975	15440	18.4911	0	0	37.4392	0	0	0	1	0
21	210550	2014	0	1	0	1	1	0	0	0	0	1	0	0	1	0	100	0	100	100	0	0	0	0	100	0	0	15040	6.64894	7316	7724	3000	3755	2840	1960	3485	20381	0	12.9467	33.3333	0	0	0	0	2	0
21	210550	2015	0	1	0	1	0	1	0	0	0	0	1	0	1	0	100	0	100	0	100	0	0	0	0	100	0	15040	6.64894	7316	7724	3000	3755	2840	1960	3485	20381	0	12.9467	0	26.6312	0	0	0	2	0
21	210550	2016	0	5	0	5	1	2	1	0	1	1	3	0	5	0	100	0	100	20	40	20	0	20	20	60	0	15040	33.2447	7316	7724	3000	3755	2840	1960	3485	20381	0	64.7333	33.3333	53.2623	35.2113	0	28.6944	2	0
21	210550	2017	2	9	1	10	4	2	4	0	1	7	2	0	11	18.1818	81.8182	9.09091	90.9091	36.3636	18.1818	36.3636	0	9.09091	63.6364	18.1818	0	15040	73.1383	7316	7724	3000	3755	2840	1960	3485	20381	27.3373	116.52	133.333	53.2623	140.845	0	28.6944	2	0
21	210570	2011	0	1	0	1	0	0	0	1	0	1	0	0	1	0	100	0	100	0	0	0	100	0	100	0	0	33480	2.98686	16561	16919	7245	8175	5957	4455	7648	46083	0	5.91051	0	0	0	22.4467	0	2	0
21	210570	2014	0	2	1	1	1	1	0	0	0	1	1	0	2	0	100	50	50	50	50	0	0	0	50	50	0	33480	5.97372	16561	16919	7245	8175	5957	4455	7648	46083	0	11.821	13.8026	12.2324	0	0	0	2	0
21	210570	2015	1	1	1	1	1	1	0	0	0	2	0	0	2	50	50	50	50	50	50	0	0	0	100	0	0	33480	5.97372	16561	16919	7245	8175	5957	4455	7648	46083	6.03828	5.91051	13.8026	12.2324	0	0	0	2	0
21	210570	2016	0	2	0	2	0	1	0	1	0	2	0	0	2	0	100	0	100	0	50	0	50	0	100	0	0	33480	5.97372	16561	16919	7245	8175	5957	4455	7648	46083	0	11.821	0	12.2324	0	22.4467	0	2	0
21	210570	2017	2	1	0	3	1	0	0	0	2	3	0	0	3	66.6667	33.3333	0	100	33.3333	0	0	0	66.6667	100	0	0	33480	8.96057	16561	16919	7245	8175	5957	4455	7648	46083	12.0766	5.91051	13.8026	0	0	0	26.1506	2	0
21	210580	2016	0	1	0	1	1	0	0	0	0	1	0	0	1	0	100	0	100	100	0	0	0	0	100	0	0	7740	12.9199	3913	3827	1734	1837	1403	1080	1686	10729	0	26.1301	57.6701	0	0	0	0	1	0
21	210590	2012	0	1	0	1	1	0	0	0	0	0	1	0	1	0	100	0	100	100	0	0	0	0	0	100	0	10597	9.43663	5356	5241	2349	2698	1838	1295	2417	15412	0	19.0803	42.5713	0	0	0	0	1	0
21	210590	2014	1	2	2	1	0	2	0	0	1	3	0	0	3	33.3333	66.6667	66.6667	33.3333	0	66.6667	0	0	33.3333	100	0	0	10597	28.3099	5356	5241	2349	2698	1838	1295	2417	15412	18.6706	38.1607	0	74.129	0	0	41.3736	1	0
21	210590	2016	1	0	0	1	0	0	0	1	0	1	0	0	1	100	0	0	100	0	0	0	100	0	100	0	0	10597	9.43663	5356	5241	2349	2698	1838	1295	2417	15412	18.6706	0	0	0	0	77.2201	0	1	0
21	210592	2017	1	0	0	1	0	1	0	0	0	1	0	0	1	100	0	0	100	0	100	0	0	0	100	0	0	8117	12.3198	4178	3939	1700	2072	1408	1107	1830	10934	23.9349	0	0	48.2625	0	0	0	1	0
21	210596	2017	1	0	0	1	0	0	0	1	0	1	0	0	1	100	0	0	100	0	0	0	100	0	100	0	0	7103	14.0786	3748	3355	1763	1807	1224	940	1369	10517	26.6809	0	0	0	0	106.383	0	1	0
21	210598	2017	2	1	0	2	1	0	0	1	1	3	0	0	3	66.6667	33.3333	0	66.6667	33.3333	0	0	33.3333	33.3333	100	0	0	5074	59.125	2682	2392	1059	1168	938	745	1164	6923	74.5712	41.806	94.4287	0	0	134.228	85.9107	1	0
21	210600	2014	0	1	0	1	0	0	1	0	0	1	0	0	1	0	100	0	100	0	0	100	0	0	100	0	0	8627	11.5915	4217	4410	1539	1998	1419	1273	2398	11423	0	22.6757	0	0	70.4722	0	0	1	0
21	210610	2014	0	1	0	1	0	0	0	0	1	1	0	0	1	0	100	0	100	0	0	0	0	100	100	0	0	8460	11.8203	4386	4074	1937	2119	1347	1168	1889	11390	0	24.5459	0	0	0	0	52.9381	1	0
21	210630	2015	7	4	2	9	2	5	2	0	2	5	6	0	11	63.6364	36.3636	18.1818	81.8182	18.1818	45.4545	18.1818	0	18.1818	45.4545	54.5455	0	12878	85.417	6559	6319	2667	3275	2457	1647	2832	17587	106.724	63.3012	74.9906	152.672	81.4001	0	70.6215	1	0
21	210630	2016	13	3	2	14	5	5	2	4	0	8	5	2	16	81.25	18.75	12.5	87.5	31.25	31.25	12.5	25	0	50	31.25	12.5	12878	124.243	6559	6319	2667	3275	2457	1647	2832	17587	198.201	47.4759	187.477	152.672	81.4001	242.866	0	1	0
21	210630	2017	6	0	1	5	2	2	1	1	0	3	3	0	6	100	0	16.6667	83.3333	33.3333	33.3333	16.6667	16.6667	0	50	50	0	12878	46.5911	6559	6319	2667	3275	2457	1647	2832	17587	91.4774	0	74.9906	61.0687	40.7	60.7165	0	1	0
21	210632	2016	0	1	1	0	0	0	1	0	0	0	0	1	1	0	100	100	0	0	0	100	0	0	0	0	100	13219	7.56487	6577	6642	3006	3467	2352	1663	2731	19155	0	15.0557	0	0	42.517	0	0	1	0
21	210632	2017	2	1	0	3	1	1	0	0	1	1	1	1	3	66.6667	33.3333	0	100	33.3333	33.3333	0	0	33.3333	33.3333	33.3333	33.3333	13219	22.6946	6577	6642	3006	3467	2352	1663	2731	19155	30.409	15.0557	33.2668	28.8434	0	0	36.6166	1	0
21	210650	2013	0	1	0	1	1	0	0	0	0	1	0	0	1	0	100	0	100	100	0	0	0	0	100	0	0	16106	6.20887	8105	8001	3257	4150	2868	2155	3676	21885	0	12.4984	30.7031	0	0	0	0	2	0
21	210650	2017	1	0	0	1	0	1	0	0	0	0	1	0	1	100	0	0	100	0	100	0	0	0	0	100	0	16106	6.20887	8105	8001	3257	4150	2868	2155	3676	21885	12.3381	0	0	24.0964	0	0	0	2	0
21	210660	2015	0	1	0	1	0	0	1	0	0	0	1	0	1	0	100	0	100	0	0	100	0	0	0	100	0	21514	4.64814	10771	10743	4487	5156	3656	2768	5447	31015	0	9.30839	0	0	27.3523	0	0	2	0
21	210660	2016	1	3	0	4	3	1	0	0	0	2	1	0	4	25	75	0	100	75	25	0	0	0	50	25	0	21514	18.5925	10771	10743	4487	5156	3656	2768	5447	31015	9.28419	27.9252	66.8598	19.3949	0	0	0	2	0
21	210660	2017	7	4	1	10	4	3	3	0	1	9	1	0	11	63.6364	36.3636	9.09091	90.9091	36.3636	27.2727	27.2727	0	9.09091	81.8182	9.09091	0	21514	51.1295	10771	10743	4487	5156	3656	2768	5447	31015	64.9893	37.2335	89.1464	58.1846	82.0569	0	18.3587	2	0
21	210663	2013	1	0	0	1	0	0	0	0	1	1	0	0	1	100	0	0	100	0	0	0	0	100	100	0	0	9726	10.2817	5124	4602	1945	2662	1913	1221	1985	13794	19.516	0	0	0	0	0	50.3778	1	0
21	210663	2016	2	2	0	3	0	0	2	1	1	2	0	0	4	50	50	0	75	0	0	50	25	25	50	0	0	9726	41.1269	5124	4602	1945	2662	1913	1221	1985	13794	39.032	43.4594	0	0	104.548	81.9001	50.3778	1	0
21	210663	2017	1	3	1	2	0	0	0	1	3	2	0	1	4	25	75	25	50	0	0	0	25	75	50	0	25	9726	41.1269	5124	4602	1945	2662	1913	1221	1985	13794	19.516	65.189	0	0	0	81.9001	151.134	1	0
21	210667	2014	0	1	0	1	0	0	1	0	0	1	0	0	1	0	100	0	100	0	0	100	0	0	100	0	0	5469	18.2849	2829	2640	1209	1419	995	610	1236	8118	0	37.8788	0	0	100.503	0	0	1	0
21	210675	2015	1	0	1	0	0	0	1	0	0	1	0	0	1	100	0	100	0	0	0	100	0	0	100	0	0	18360	5.44662	8813	9547	3443	5321	3614	2275	3707	24427	11.3469	0	0	0	27.6702	0	0	2	0
21	210675	2017	2	0	0	2	0	0	0	1	1	2	0	0	2	100	0	0	100	0	0	0	50	50	100	0	0	18360	10.8932	8813	9547	3443	5321	3614	2275	3707	24427	22.6937	0	0	0	0	43.956	26.976	2	0
21	210680	2017	1	0	0	1	0	0	0	0	1	0	0	0	1	100	0	0	100	0	0	0	0	100	0	0	0	10341	9.67024	5295	5046	2125	2475	1913	1409	2419	14218	18.8857	0	0	0	0	0	41.3394	1	0
21	210690	2011	0	1	0	1	0	1	0	0	0	0	0	0	1	0	100	0	100	0	100	0	0	0	0	0	0	21661	4.61659	11060	10601	5202	5439	3617	2710	4693	31738	0	9.43307	0	18.3857	0	0	0	2	0
21	210690	2014	1	2	0	3	1	2	0	0	0	1	0	0	3	33.3333	66.6667	0	100	33.3333	66.6667	0	0	0	33.3333	0	0	21661	13.8498	11060	10601	5202	5439	3617	2710	4693	31738	9.04159	18.8661	19.2234	36.7715	0	0	0	2	0
21	210700	2014	0	1	0	1	0	1	0	0	0	0	1	0	1	0	100	0	100	0	100	0	0	0	0	100	0	6805	14.6951	3546	3259	1392	1515	1280	952	1666	9413	0	30.6843	0	66.0066	0	0	0	1	0
21	210700	2016	0	4	0	3	0	4	0	0	0	3	0	0	4	0	100	0	75	0	100	0	0	0	75	0	0	6805	58.7803	3546	3259	1392	1515	1280	952	1666	9413	0	122.737	0	264.026	0	0	0	1	0
21	210700	2017	5	3	1	6	0	4	2	2	0	6	1	0	8	62.5	37.5	12.5	75	0	50	25	25	0	75	12.5	0	6805	117.561	3546	3259	1392	1515	1280	952	1666	9413	141.004	92.0528	0	264.026	156.25	210.084	0	1	0
21	210710	2017	0	1	0	1	1	0	0	0	0	1	0	0	1	0	100	0	100	100	0	0	0	0	100	0	0	12125	8.24742	6228	5897	3146	2983	2128	1416	2452	17783	0	16.9578	31.7864	0	0	0	0	1	0
21	210720	2016	1	1	0	2	1	1	0	0	0	2	0	0	2	50	50	0	100	50	50	0	0	0	100	0	0	8272	24.1779	4170	4102	2170	2118	1393	1005	1586	12464	23.9808	24.3784	46.0829	47.2144	0	0	0	1	0
21	210725	2017	2	0	0	2	1	0	0	0	1	1	1	0	2	100	0	0	100	50	0	0	0	50	50	50	0	3415	58.5652	1836	1579	778	820	583	473	761	4885	108.932	0	128.535	0	0	0	131.406	1	0
21	210745	2013	0	1	0	1	0	1	0	0	0	0	1	0	1	0	100	0	100	0	100	0	0	0	0	100	0	9506	10.5197	4877	4629	1965	2696	1610	1235	2000	13181	0	21.6029	0	37.092	0	0	0	1	0
21	210745	2015	0	1	0	1	0	1	0	0	0	1	0	0	1	0	100	0	100	0	100	0	0	0	100	0	0	9506	10.5197	4877	4629	1965	2696	1610	1235	2000	13181	0	21.6029	0	37.092	0	0	0	1	0
21	210750	2012	0	4	2	2	1	3	0	0	0	2	1	0	4	0	100	50	50	25	75	0	0	0	50	25	0	81133	4.93018	38785	42348	14163	22642	17817	12076	14435	105121	0	9.44555	7.06065	13.2497	0	0	0	4	1
21	210750	2013	3	2	2	3	1	1	2	0	1	2	0	0	5	60	40	40	60	20	20	40	0	20	40	0	0	81133	6.16272	38785	42348	14163	22642	17817	12076	14435	105121	7.73495	4.72277	7.06065	4.41657	11.2252	0	6.92761	4	1
21	210750	2014	1	1	0	2	1	0	0	1	0	1	1	0	2	50	50	0	100	50	0	0	50	0	50	50	0	81133	2.46509	38785	42348	14163	22642	17817	12076	14435	105121	2.57832	2.36139	7.06065	0	0	8.28089	0	4	1
21	210750	2015	6	3	2	7	2	2	3	1	1	3	5	1	9	66.6667	33.3333	22.2222	77.7778	22.2222	22.2222	33.3333	11.1111	11.1111	33.3333	55.5556	11.1111	81133	11.0929	38785	42348	14163	22642	17817	12076	14435	105121	15.4699	7.08416	14.1213	8.83314	16.8379	8.28089	6.92761	4	1
21	210750	2016	4	10	2	12	3	6	3	2	0	3	9	0	14	28.5714	71.4286	14.2857	85.7143	21.4286	42.8571	21.4286	14.2857	0	21.4286	64.2857	0	81133	17.2556	38785	42348	14163	22642	17817	12076	14435	105121	10.3133	23.6139	21.182	26.4994	16.8379	16.5618	0	4	1
21	210750	2017	5	10	1	14	3	7	1	1	3	1	8	2	15	33.3333	66.6667	6.66667	93.3333	20	46.6667	6.66667	6.66667	20	6.66667	53.3333	13.3333	81133	18.4882	38785	42348	14163	22642	17817	12076	14435	105121	12.8916	23.6139	21.182	30.916	5.61262	8.28089	20.7828	4	1
21	210760	2015	0	1	0	1	0	0	1	0	0	0	1	0	1	0	100	0	100	0	0	100	0	0	0	100	0	13804	7.24428	6863	6941	2710	3786	2370	1738	3200	18764	0	14.4071	0	0	42.1941	0	0	1	0
21	210760	2016	0	1	0	1	1	0	0	0	0	0	1	0	1	0	100	0	100	100	0	0	0	0	0	100	0	13804	7.24428	6863	6941	2710	3786	2370	1738	3200	18764	0	14.4071	36.9004	0	0	0	0	1	0
21	210770	2012	1	1	1	1	1	1	0	0	0	2	0	0	2	50	50	50	50	50	50	0	0	0	100	0	0	15133	13.2162	7481	7652	3130	3481	2566	2132	3824	20103	13.3672	13.0685	31.9489	28.7274	0	0	0	2	0
21	210770	2014	4	2	1	5	4	1	1	0	0	4	2	0	6	66.6667	33.3333	16.6667	83.3333	66.6667	16.6667	16.6667	0	0	66.6667	33.3333	0	15133	39.6485	7481	7652	3130	3481	2566	2132	3824	20103	53.4688	26.137	127.796	28.7274	38.9712	0	0	2	0
21	210770	2015	0	1	0	1	0	0	0	1	0	0	0	0	1	0	100	0	100	0	0	0	100	0	0	0	0	15133	6.60808	7481	7652	3130	3481	2566	2132	3824	20103	0	13.0685	0	0	0	46.9043	0	2	0
21	210770	2016	0	1	0	1	1	0	0	0	0	0	1	0	1	0	100	0	100	100	0	0	0	0	0	100	0	15133	6.60808	7481	7652	3130	3481	2566	2132	3824	20103	0	13.0685	31.9489	0	0	0	0	2	0
21	210780	2017	2	4	0	4	1	1	1	3	0	1	2	0	6	33.3333	66.6667	0	66.6667	16.6667	16.6667	16.6667	50	0	16.6667	33.3333	0	24542	24.4479	12432	12110	5023	5925	4218	3256	6120	34586	16.0875	33.0306	19.9084	16.8776	23.7079	92.1376	0	2	0
21	210800	2016	1	0	0	1	0	1	0	0	0	0	0	1	1	100	0	0	100	0	100	0	0	0	0	0	100	13188	7.58265	6670	6518	2727	3124	2286	1841	3210	18067	14.9925	0	0	32.0102	0	0	0	1	0
21	210800	2017	1	0	0	1	1	0	0	0	0	0	0	0	1	100	0	0	100	100	0	0	0	0	0	0	0	13188	7.58265	6670	6518	2727	3124	2286	1841	3210	18067	14.9925	0	36.6703	0	0	0	0	1	0
21	210805	2014	1	0	0	1	0	1	0	0	0	0	1	0	1	100	0	0	100	0	100	0	0	0	0	100	0	9691	10.3189	4997	4694	2521	2504	1510	1216	1940	14519	20.012	0	0	39.9361	0	0	0	1	0
21	210810	2015	0	1	0	1	0	1	0	0	0	1	0	0	1	0	100	0	100	0	100	0	0	0	100	0	0	14258	7.01361	7162	7096	3171	3613	2419	1875	3180	20079	0	14.0924	0	27.6778	0	0	0	2	0
21	210810	2017	2	0	1	1	1	0	1	0	0	1	0	0	2	100	0	50	50	50	0	50	0	0	50	0	0	14258	14.0272	7162	7096	3171	3613	2419	1875	3180	20079	27.9252	0	31.5358	0	41.3394	0	0	2	0
21	210820	2012	0	1	1	0	0	0	0	1	0	1	0	0	1	0	100	100	0	0	0	0	100	0	100	0	0	30111	3.32105	14141	15970	5328	7212	5771	4277	7523	39448	0	6.26174	0	0	0	23.3809	0	2	0
21	210820	2014	1	0	0	1	0	0	1	0	0	0	1	0	1	100	0	0	100	0	0	100	0	0	0	100	0	30111	3.32105	14141	15970	5328	7212	5771	4277	7523	39448	7.07164	0	0	0	17.328	0	0	2	0
21	210820	2015	1	0	1	0	0	1	0	0	0	0	0	1	1	100	0	100	0	0	100	0	0	0	0	0	100	30111	3.32105	14141	15970	5328	7212	5771	4277	7523	39448	7.07164	0	0	13.8658	0	0	0	2	0
21	210820	2016	1	2	0	3	2	1	0	0	0	1	2	0	3	33.3333	66.6667	0	100	66.6667	33.3333	0	0	0	33.3333	66.6667	0	30111	9.96314	14141	15970	5328	7212	5771	4277	7523	39448	7.07164	12.5235	37.5375	13.8658	0	0	0	2	0
21	210825	2017	1	0	0	1	0	1	0	0	0	0	0	0	1	100	0	0	100	0	100	0	0	0	0	0	0	15176	6.58935	7931	7245	3394	4085	2559	1960	3178	22732	12.6088	0	0	24.4798	0	0	0	2	0
21	210830	2011	0	1	0	1	0	1	0	0	0	1	0	0	1	0	100	0	100	0	100	0	0	0	100	0	0	23962	4.17327	12081	11881	5700	6113	4052	2812	5285	34267	0	8.4168	0	16.3586	0	0	0	2	1
21	210830	2013	2	1	0	1	0	1	0	0	2	1	0	0	3	66.6667	33.3333	0	33.3333	0	33.3333	0	0	66.6667	33.3333	0	0	23962	12.5198	12081	11881	5700	6113	4052	2812	5285	34267	16.5549	8.4168	0	16.3586	0	0	37.843	2	1
21	210830	2014	2	1	0	3	0	1	1	0	1	1	0	0	3	66.6667	33.3333	0	100	0	33.3333	33.3333	0	33.3333	33.3333	0	0	23962	12.5198	12081	11881	5700	6113	4052	2812	5285	34267	16.5549	8.4168	0	16.3586	24.6792	0	18.9215	2	1
21	210830	2015	3	5	0	8	1	4	1	1	1	2	1	0	8	37.5	62.5	0	100	12.5	50	12.5	12.5	12.5	25	12.5	0	23962	33.3862	12081	11881	5700	6113	4052	2812	5285	34267	24.8324	42.084	17.5439	65.4343	24.6792	35.5619	18.9215	2	1
21	210830	2016	2	1	0	3	2	1	0	0	0	2	1	0	3	66.6667	33.3333	0	100	66.6667	33.3333	0	0	0	66.6667	33.3333	0	23962	12.5198	12081	11881	5700	6113	4052	2812	5285	34267	16.5549	8.4168	35.0877	16.3586	0	0	0	2	1
21	210830	2017	0	3	0	3	1	2	0	0	0	3	0	0	3	0	100	0	100	33.3333	66.6667	0	0	0	100	0	0	23962	12.5198	12081	11881	5700	6113	4052	2812	5285	34267	0	25.2504	17.5439	32.7172	0	0	0	2	1
21	210840	2015	2	0	0	2	0	1	1	0	0	0	2	0	2	100	0	0	100	0	50	50	0	0	0	100	0	10495	19.0567	5281	5214	1816	2698	1951	1483	2547	13803	37.8716	0	0	37.0645	51.2558	0	0	1	0
21	210840	2016	1	3	2	2	0	1	2	1	0	3	1	0	4	25	75	50	50	0	25	50	25	0	75	25	0	10495	38.1134	5281	5214	1816	2698	1951	1483	2547	13803	18.9358	57.5374	0	37.0645	102.512	67.4309	0	1	0
21	210845	2013	0	1	0	1	0	0	0	1	0	1	0	0	1	0	100	0	100	0	0	0	100	0	100	0	0	14904	6.70961	7350	7554	2913	3759	2601	2017	3614	21201	0	13.238	0	0	0	49.5786	0	2	0
21	210845	2014	0	1	0	1	0	0	0	0	1	1	0	0	1	0	100	0	100	0	0	0	0	100	100	0	0	14904	6.70961	7350	7554	2913	3759	2601	2017	3614	21201	0	13.238	0	0	0	0	27.6702	2	0
21	210845	2016	0	1	0	1	0	0	0	1	0	1	0	0	1	0	100	0	100	0	0	0	100	0	100	0	0	14904	6.70961	7350	7554	2913	3759	2601	2017	3614	21201	0	13.238	0	0	0	49.5786	0	2	0
21	210845	2017	4	2	1	5	1	1	2	0	2	4	1	0	6	66.6667	33.3333	16.6667	83.3333	16.6667	16.6667	33.3333	0	33.3333	66.6667	16.6667	0	14904	40.2576	7350	7554	2913	3759	2601	2017	3614	21201	54.4218	26.476	34.3289	26.6028	76.8935	0	55.3403	2	0
21	210850	2015	0	1	0	1	0	1	0	0	0	0	0	0	1	0	100	0	100	0	100	0	0	0	0	0	0	22505	4.44346	10905	11600	4668	5770	3953	2710	5404	31152	0	8.62069	0	17.331	0	0	0	2	0
21	210850	2016	6	5	0	9	0	1	3	2	5	10	0	0	11	54.5455	45.4545	0	81.8182	0	9.09091	27.2727	18.1818	45.4545	90.9091	0	0	22505	48.878	10905	11600	4668	5770	3953	2710	5404	31152	55.0206	43.1034	0	17.331	75.8917	73.8007	92.5241	2	0
21	210850	2017	2	5	1	6	0	5	1	1	0	4	2	0	7	28.5714	71.4286	14.2857	85.7143	0	71.4286	14.2857	14.2857	0	57.1429	28.5714	0	22505	31.1042	10905	11600	4668	5770	3953	2710	5404	31152	18.3402	43.1034	0	86.6551	25.2972	36.9004	0	2	0
21	210860	2014	11	32	4	37	3	8	13	10	9	20	6	1	43	25.5814	74.4186	9.30233	86.0465	6.97674	18.6047	30.2326	23.2558	20.9302	46.5116	13.9535	2.32558	58658	73.3063	28155	30503	11672	15039	10679	7902	13366	78162	39.0694	104.908	25.7025	53.195	121.734	126.55	67.335	3	0
21	210860	2015	26	62	6	77	4	17	23	20	24	42	24	0	88	29.5455	70.4545	6.81818	87.5	4.54545	19.3182	26.1364	22.7273	27.2727	47.7273	27.2727	0	58658	150.022	28155	30503	11672	15039	10679	7902	13366	78162	92.3459	203.259	34.27	113.039	215.376	253.1	179.56	3	0
21	210860	2016	13	25	3	35	3	7	10	8	11	16	13	0	39	33.3333	64.1026	7.69231	89.7436	7.69231	17.9487	25.641	20.5128	28.2051	41.0256	33.3333	0	58658	66.4871	28155	30503	11672	15039	10679	7902	13366	78162	46.173	81.9592	25.7025	46.5456	93.6417	101.24	82.2984	3	0
21	210860	2017	30	35	4	61	5	16	11	17	16	35	13	3	65	46.1538	53.8462	6.15385	93.8462	7.69231	24.6154	16.9231	26.1538	24.6154	53.8462	20	4.61538	58658	110.812	28155	30503	11672	15039	10679	7902	13366	78162	106.553	114.743	42.8376	106.39	103.006	215.135	119.707	3	0
21	210870	2012	0	1	0	0	0	0	0	0	1	0	0	0	1	0	100	0	0	0	0	0	0	100	0	0	0	15741	6.35284	7767	7974	3462	3845	2725	1993	3716	22016	0	12.5408	0	0	0	0	26.9107	2	0
21	210870	2013	0	1	0	1	0	0	1	0	0	1	0	0	1	0	100	0	100	0	0	100	0	0	100	0	0	15741	6.35284	7767	7974	3462	3845	2725	1993	3716	22016	0	12.5408	0	0	36.6972	0	0	2	0
21	210870	2017	4	1	2	3	0	1	1	2	1	4	1	0	5	80	20	40	60	0	20	20	40	20	80	20	0	15741	31.7642	7767	7974	3462	3845	2725	1993	3716	22016	51.4999	12.5408	0	26.0078	36.6972	100.351	26.9107	2	0
21	210880	2017	0	1	0	1	0	0	1	0	0	1	0	0	1	0	100	0	100	0	0	100	0	0	100	0	0	11970	8.35422	6010	5960	2636	3041	2075	1544	2674	17381	0	16.7785	0	0	48.1928	0	0	1	0
21	210900	2016	1	0	0	1	0	0	0	0	1	1	0	0	1	100	0	0	100	0	0	0	0	100	100	0	0	16095	6.21311	8049	8046	3241	4062	3165	2283	3344	21530	12.4239	0	0	0	0	0	29.9043	2	0
21	210900	2017	2	2	0	4	2	1	0	0	1	2	1	0	4	50	50	0	100	50	25	0	0	25	50	25	0	16095	24.8524	8049	8046	3241	4062	3165	2283	3344	21530	24.8478	24.8571	61.7093	24.6184	0	0	29.9043	2	0
21	210905	2017	1	1	1	1	1	0	1	0	0	0	1	0	2	50	50	50	50	50	0	50	0	0	0	50	0	4516	44.287	2392	2124	803	1019	835	634	1225	6030	41.806	47.081	124.533	0	119.76	0	0	1	0
21	210910	2013	1	3	0	4	1	3	0	0	0	2	1	0	4	25	75	0	100	25	75	0	0	0	50	25	0	33957	11.7796	16511	17446	6694	8502	6333	4792	7636	44731	6.05657	17.1959	14.9388	35.2858	0	0	0	2	0
21	210910	2014	2	11	1	11	4	3	3	1	2	9	2	0	13	15.3846	84.6154	7.69231	84.6154	30.7692	23.0769	23.0769	7.69231	15.3846	69.2308	15.3846	0	33957	38.2837	16511	17446	6694	8502	6333	4792	7636	44731	12.1131	63.0517	59.755	35.2858	47.3709	20.8681	26.1917	2	0
21	210910	2015	4	8	2	10	5	2	1	2	2	7	2	0	12	33.3333	66.6667	16.6667	83.3333	41.6667	16.6667	8.33333	16.6667	16.6667	58.3333	16.6667	0	33957	35.3388	16511	17446	6694	8502	6333	4792	7636	44731	24.2263	45.8558	74.6938	23.5239	15.7903	41.7362	26.1917	2	0
21	210910	2016	1	4	1	4	0	3	2	0	0	3	1	0	5	20	80	20	80	0	60	40	0	0	60	20	0	33957	14.7245	16511	17446	6694	8502	6333	4792	7636	44731	6.05657	22.9279	0	35.2858	31.5806	0	0	2	0
21	210910	2017	17	20	1	36	4	13	6	7	7	16	6	0	37	45.9459	54.0541	2.7027	97.2973	10.8108	35.1351	16.2162	18.9189	18.9189	43.2432	16.2162	0	33957	108.961	16511	17446	6694	8502	6333	4792	7636	44731	102.962	114.639	59.755	152.905	94.7418	146.077	91.671	2	0
21	210927	2013	2	3	0	5	0	1	3	1	0	1	2	0	5	40	60	0	100	0	20	60	20	0	20	40	0	11812	42.3298	6070	5742	2715	3102	1983	1364	2648	17165	32.9489	52.2466	0	32.2373	151.286	73.3138	0	1	0
21	210927	2014	3	0	0	3	0	2	0	0	1	2	1	0	3	100	0	0	100	0	66.6667	0	0	33.3333	66.6667	33.3333	0	11812	25.3979	6070	5742	2715	3102	1983	1364	2648	17165	49.4234	0	0	64.4745	0	0	37.7644	1	0
21	210927	2015	2	2	0	4	0	1	1	2	0	2	1	0	4	50	50	0	100	0	25	25	50	0	50	25	0	11812	33.8639	6070	5742	2715	3102	1983	1364	2648	17165	32.9489	34.8311	0	32.2373	50.4286	146.628	0	1	0
21	210927	2016	1	0	0	1	0	0	1	0	0	0	1	0	1	100	0	0	100	0	0	100	0	0	0	100	0	11812	8.46597	6070	5742	2715	3102	1983	1364	2648	17165	16.4745	0	0	0	50.4286	0	0	1	0
21	210927	2017	1	1	0	2	0	1	0	1	0	1	1	0	2	50	50	0	100	0	50	0	50	0	50	50	0	11812	16.9319	6070	5742	2715	3102	1983	1364	2648	17165	16.4745	17.4155	0	32.2373	0	73.3138	0	1	0
21	210930	2016	1	0	0	1	1	0	0	0	0	1	0	0	1	100	0	0	100	100	0	0	0	0	100	0	0	7259	13.776	3695	3564	1794	1798	1223	914	1530	10717	27.0636	0	55.7414	0	0	0	0	1	0
21	210940	2015	1	0	0	1	0	0	1	0	0	1	0	0	1	100	0	0	100	0	0	100	0	0	100	0	0	9316	10.7342	4988	4328	2286	2307	1675	1094	1954	13954	20.0481	0	0	0	59.7015	0	0	1	0
21	210940	2016	0	1	0	1	0	1	0	0	0	1	0	0	1	0	100	0	100	0	100	0	0	0	100	0	0	9316	10.7342	4988	4328	2286	2307	1675	1094	1954	13954	0	23.1054	0	43.3463	0	0	0	1	0
21	210940	2017	1	2	0	3	1	1	0	1	0	1	1	0	3	33.3333	66.6667	0	100	33.3333	33.3333	0	33.3333	0	33.3333	33.3333	0	9316	32.2027	4988	4328	2286	2307	1675	1094	1954	13954	20.0481	46.2107	43.7445	43.3463	0	91.4077	0	1	0
21	210945	2015	0	2	0	2	1	1	0	0	0	0	2	0	2	0	100	0	100	50	50	0	0	0	0	100	0	19144	10.4471	9542	9602	3847	5439	4142	2543	3173	26327	0	20.829	25.9943	18.3857	0	0	0	2	0
21	210945	2016	0	9	1	8	3	2	3	1	0	3	5	0	9	0	100	11.1111	88.8889	33.3333	22.2222	33.3333	11.1111	0	33.3333	55.5556	0	19144	47.0121	9542	9602	3847	5439	4142	2543	3173	26327	0	93.7305	77.9828	36.7715	72.4288	39.3236	0	2	0
21	210945	2017	0	6	0	5	1	2	2	0	1	3	2	0	6	0	100	0	83.3333	16.6667	33.3333	33.3333	0	16.6667	50	33.3333	0	19144	31.3414	9542	9602	3847	5439	4142	2543	3173	26327	0	62.487	25.9943	36.7715	48.2859	0	31.5159	2	0
21	210950	2017	2	0	0	2	1	1	0	0	0	0	2	0	2	100	0	0	100	50	50	0	0	0	0	100	0	14552	13.7438	7478	7074	2962	3158	2703	2019	3710	20209	26.7451	0	33.761	31.6656	0	0	0	2	0
21	210955	2016	0	2	0	2	0	1	0	1	0	1	1	0	2	0	100	0	100	0	50	0	50	0	50	50	0	5270	37.9507	2710	2560	1119	1265	964	731	1191	7318	0	78.125	0	79.0514	0	136.799	0	1	0
21	210960	2015	0	1	0	1	0	1	0	0	0	1	0	0	1	0	100	0	100	0	100	0	0	0	100	0	0	29104	3.43595	14346	14758	5944	7982	5093	3781	6304	39576	0	6.77599	0	12.5282	0	0	0	2	0
21	210960	2016	2	3	0	4	3	0	1	0	1	1	1	0	5	40	60	0	80	60	0	20	0	20	20	20	0	29104	17.1798	14346	14758	5944	7982	5093	3781	6304	39576	13.9412	20.328	50.4711	0	19.6348	0	15.8629	2	0
21	210960	2017	9	14	1	20	1	3	4	7	8	14	4	1	23	39.1304	60.8696	4.34783	86.9565	4.34783	13.0435	17.3913	30.4348	34.7826	60.8696	17.3913	4.34783	29104	79.0269	14346	14758	5944	7982	5093	3781	6304	39576	62.7353	94.8638	16.8237	37.5846	78.5392	185.136	126.904	2	0
21	210970	2017	1	1	0	2	0	0	0	0	2	1	0	0	2	50	50	0	100	0	0	0	0	100	50	0	0	3973	50.3398	2116	1857	925	835	610	591	1012	5487	47.259	53.8503	0	0	0	0	197.628	1	0
21	210975	2015	1	0	0	1	0	1	0	0	0	0	0	0	1	100	0	0	100	0	100	0	0	0	0	0	0	4991	20.0361	2645	2346	1151	1202	929	639	1070	7061	37.8072	0	0	83.1947	0	0	0	1	0
21	210975	2017	1	0	0	1	0	1	0	0	0	0	1	0	1	100	0	0	100	0	100	0	0	0	0	100	0	4991	20.0361	2645	2346	1151	1202	929	639	1070	7061	37.8072	0	0	83.1947	0	0	0	1	0
21	210980	2014	5	9	4	10	0	4	4	4	2	10	1	1	14	35.7143	64.2857	28.5714	71.4286	0	28.5714	28.5714	28.5714	14.2857	71.4286	7.14286	7.14286	27949	50.0912	13792	14157	5660	7802	5062	3421	6004	39110	36.2529	63.5728	0	51.2689	79.0202	116.925	33.3111	2	0
21	210980	2015	2	3	0	4	2	0	2	0	1	4	1	0	5	40	60	0	80	40	0	40	0	20	80	20	0	27949	17.8897	13792	14157	5660	7802	5062	3421	6004	39110	14.5012	21.1909	35.3357	0	39.5101	0	16.6556	2	0
21	210990	2013	0	1	0	1	0	0	1	0	0	1	0	0	1	0	100	0	100	0	0	100	0	0	100	0	0	57258	1.74648	26809	30449	10850	14510	11122	7647	13129	77282	0	3.28418	0	0	8.99119	0	0	3	0
21	210990	2014	4	0	0	3	0	3	1	0	0	1	3	0	4	100	0	0	75	0	75	25	0	0	25	75	0	57258	6.98592	26809	30449	10850	14510	11122	7647	13129	77282	14.9204	0	0	20.6754	8.99119	0	0	3	0
21	210990	2015	5	1	1	5	0	2	4	0	0	1	4	1	6	83.3333	16.6667	16.6667	83.3333	0	33.3333	66.6667	0	0	16.6667	66.6667	16.6667	57258	10.4789	26809	30449	10850	14510	11122	7647	13129	77282	18.6505	3.28418	0	13.7836	35.9648	0	0	3	0
21	210990	2016	1	3	0	4	0	3	0	1	0	1	1	2	4	25	75	0	100	0	75	0	25	0	25	25	50	57258	6.98592	26809	30449	10850	14510	11122	7647	13129	77282	3.73009	9.85254	0	20.6754	0	13.077	0	3	0
21	210990	2017	12	38	6	44	7	12	8	12	11	34	6	0	50	24	76	12	88	14	24	16	24	22	68	12	0	57258	87.324	26809	30449	10850	14510	11122	7647	13129	77282	44.7611	124.799	64.5161	82.7016	71.9295	156.924	83.784	3	0
21	211000	2013	0	2	0	2	0	1	1	0	0	1	0	1	2	0	100	0	100	0	50	50	0	0	50	0	50	50990	3.92234	25860	25130	11290	13071	8796	6473	11360	74043	0	7.95862	0	7.65052	11.3688	0	0	3	0
21	211000	2014	0	1	0	1	0	0	1	0	0	0	0	0	1	0	100	0	100	0	0	100	0	0	0	0	0	50990	1.96117	25860	25130	11290	13071	8796	6473	11360	74043	0	3.97931	0	0	11.3688	0	0	3	0
21	211000	2015	1	1	0	2	0	1	0	0	1	1	1	0	2	50	50	0	100	0	50	0	0	50	50	50	0	50990	3.92234	25860	25130	11290	13071	8796	6473	11360	74043	3.86698	3.97931	0	7.65052	0	0	8.80282	3	0
21	211000	2016	3	3	1	4	2	2	0	0	2	2	0	0	6	50	50	16.6667	66.6667	33.3333	33.3333	0	0	33.3333	33.3333	0	0	50990	11.767	25860	25130	11290	13071	8796	6473	11360	74043	11.6009	11.9379	17.7148	15.301	0	0	17.6056	3	0
21	211000	2017	1	5	0	6	1	1	2	1	1	4	1	0	6	16.6667	83.3333	0	100	16.6667	16.6667	33.3333	16.6667	16.6667	66.6667	16.6667	0	50990	11.767	25860	25130	11290	13071	8796	6473	11360	74043	3.86698	19.8965	8.8574	7.65052	22.7376	15.4488	8.80282	3	0
21	211003	2014	1	1	0	2	0	1	1	0	0	2	0	0	2	50	50	0	100	0	50	50	0	0	100	0	0	16442	12.164	8244	8198	3501	4575	2777	1972	3617	22644	12.13	12.1981	0	21.8579	36.0101	0	0	2	0
21	211010	2017	1	1	0	2	0	2	0	0	0	1	0	1	2	50	50	0	100	0	100	0	0	0	50	0	50	20074	9.96314	10187	9887	4597	5073	3470	2524	4410	29191	9.81643	10.1143	0	39.4244	0	0	0	2	0
21	211020	2013	0	1	0	1	0	1	0	0	0	1	0	0	1	0	100	0	100	0	100	0	0	0	100	0	0	24009	4.1651	12045	11964	4976	6475	4445	2991	5122	32366	0	8.35841	0	15.444	0	0	0	2	0
21	211020	2014	0	2	1	1	0	2	0	0	0	1	1	0	2	0	100	50	50	0	100	0	0	0	50	50	0	24009	8.33021	12045	11964	4976	6475	4445	2991	5122	32366	0	16.7168	0	30.888	0	0	0	2	0
21	211020	2015	0	1	0	1	0	1	0	0	0	0	1	0	1	0	100	0	100	0	100	0	0	0	0	100	0	24009	4.1651	12045	11964	4976	6475	4445	2991	5122	32366	0	8.35841	0	15.444	0	0	0	2	0
21	211020	2017	1	0	0	1	0	0	1	0	0	1	0	0	1	100	0	0	100	0	0	100	0	0	100	0	0	24009	4.1651	12045	11964	4976	6475	4445	2991	5122	32366	8.3022	0	0	0	22.4972	0	0	2	0
21	211023	2017	3	4	0	7	1	3	0	0	3	5	2	0	7	42.8571	57.1429	0	100	14.2857	42.8571	0	0	42.8571	71.4286	28.5714	0	8251	84.8382	4285	3966	1895	2197	1421	918	1820	11661	70.0117	100.857	52.7704	136.55	0	0	164.835	1	0
21	211040	2017	0	1	0	1	0	1	0	0	0	1	0	0	1	0	100	0	100	0	100	0	0	0	100	0	0	11808	8.46883	5954	5854	2845	2941	1911	1375	2736	17799	0	17.0823	0	34.002	0	0	0	1	0
21	211050	2016	0	3	0	3	0	1	1	0	1	2	1	0	3	0	100	0	100	0	33.3333	33.3333	0	33.3333	66.6667	33.3333	0	31202	9.61477	15099	16103	5753	8534	5639	4117	7159	40736	0	18.6301	0	11.7178	17.7336	0	13.9684	2	0
21	211050	2017	0	1	1	0	0	0	0	1	0	1	0	0	1	0	100	100	0	0	0	0	100	0	100	0	0	31202	3.20492	15099	16103	5753	8534	5639	4117	7159	40736	0	6.21002	0	0	0	24.2895	0	2	0
21	211060	2017	1	0	0	1	1	0	0	0	0	1	0	0	1	100	0	0	100	100	0	0	0	0	100	0	0	18868	5.29998	9475	9393	4049	4847	3270	2444	4258	26476	10.5541	0	24.6975	0	0	0	0	2	0
21	211065	2016	0	1	0	1	0	1	0	0	0	1	0	0	1	0	100	0	100	0	100	0	0	0	100	0	0	4950	20.202	2520	2430	1088	1141	856	752	1113	6983	0	41.1523	0	87.6424	0	0	0	1	0
21	211070	2015	0	1	0	1	0	0	0	0	1	1	0	0	1	0	100	0	100	0	0	0	0	100	100	0	0	24450	4.08998	12214	12236	5063	5791	4619	3313	5664	33607	0	8.17261	0	0	0	0	17.6554	2	0
21	211070	2017	1	2	0	3	1	1	0	1	0	2	1	0	3	33.3333	66.6667	0	100	33.3333	33.3333	0	33.3333	0	66.6667	33.3333	0	24450	12.2699	12214	12236	5063	5791	4619	3313	5664	33607	8.18733	16.3452	19.7511	17.2682	0	30.1841	0	2	0
21	211085	2016	0	2	0	2	0	1	1	0	0	0	2	0	2	0	100	0	100	0	50	50	0	0	0	100	0	7299	27.401	3765	3534	1497	1783	1433	951	1635	10261	0	56.5931	0	56.0852	69.7837	0	0	1	0
21	211085	2017	0	4	0	4	0	2	1	1	0	3	0	0	4	0	100	0	100	0	50	25	25	0	75	0	0	7299	54.802	3765	3534	1497	1783	1433	951	1635	10261	0	113.186	0	112.17	69.7837	105.152	0	1	0
21	211100	2014	0	1	0	1	0	1	0	0	0	0	0	0	1	0	100	0	100	0	100	0	0	0	0	0	0	14725	6.79117	7424	7301	2730	3812	2723	1873	3587	19920	0	13.6968	0	26.2329	0	0	0	1	0
21	211100	2015	0	1	0	1	0	0	0	0	1	1	0	0	1	0	100	0	100	0	0	0	0	100	100	0	0	14725	6.79117	7424	7301	2730	3812	2723	1873	3587	19920	0	13.6968	0	0	0	0	27.8784	1	0
21	211100	2016	1	3	1	3	1	0	0	2	1	4	0	0	4	25	75	25	75	25	0	0	50	25	100	0	0	14725	27.1647	7424	7301	2730	3812	2723	1873	3587	19920	13.4698	41.0903	36.63	0	0	106.781	27.8784	1	0
21	211100	2017	0	1	0	1	0	0	0	0	1	1	0	0	1	0	100	0	100	0	0	0	0	100	100	0	0	14725	6.79117	7424	7301	2730	3812	2723	1873	3587	19920	0	13.6968	0	0	0	0	27.8784	1	0
21	211105	2016	1	0	0	1	0	0	1	0	0	1	0	0	1	100	0	0	100	0	0	100	0	0	100	0	0	7932	12.6072	4259	3673	1671	1836	1419	1127	1879	10814	23.4797	0	0	0	70.4722	0	0	1	0
21	211107	2013	3	1	0	4	0	2	1	1	0	2	2	0	4	75	25	0	100	0	50	25	25	0	50	50	0	11722	34.1239	5955	5767	2398	2665	1951	1529	3179	17238	50.3778	17.34	0	75.0469	51.2558	65.4022	0	1	0
21	211107	2015	0	2	1	1	0	0	0	0	2	2	0	0	2	0	100	50	50	0	0	0	0	100	100	0	0	11722	17.0619	5955	5767	2398	2665	1951	1529	3179	17238	0	34.6801	0	0	0	0	62.9129	1	0
21	211110	2013	0	1	0	1	1	0	0	0	0	1	0	0	1	0	100	0	100	100	0	0	0	0	100	0	0	19131	5.22712	9270	9861	3574	4260	3289	2819	5189	24928	0	10.141	27.9799	0	0	0	0	2	0
21	211110	2015	1	0	0	1	0	1	0	0	0	1	0	0	1	100	0	0	100	0	100	0	0	0	100	0	0	19131	5.22712	9270	9861	3574	4260	3289	2819	5189	24928	10.7875	0	0	23.4742	0	0	0	2	0
21	211110	2016	1	2	1	1	1	0	1	0	1	1	0	0	3	33.3333	66.6667	33.3333	33.3333	33.3333	0	33.3333	0	33.3333	33.3333	0	0	19131	15.6814	9270	9861	3574	4260	3289	2819	5189	24928	10.7875	20.2819	27.9799	0	30.4044	0	19.2715	2	0
21	211110	2017	0	3	0	3	0	2	1	0	0	2	0	1	3	0	100	0	100	0	66.6667	33.3333	0	0	66.6667	0	33.3333	19131	15.6814	9270	9861	3574	4260	3289	2819	5189	24928	0	30.4229	0	46.9484	30.4044	0	0	2	0
21	211120	2011	2	6	1	7	1	2	2	0	3	5	1	0	8	25	75	12.5	87.5	12.5	25	25	0	37.5	62.5	12.5	0	124701	6.41535	59030	65671	23327	34641	27045	19143	20545	163045	3.38811	9.13645	4.28688	5.77351	7.39508	0	14.6021	4	1
21	211120	2012	4	10	1	13	1	7	3	0	3	6	5	0	14	28.5714	71.4286	7.14286	92.8571	7.14286	50	21.4286	0	21.4286	42.8571	35.7143	0	124701	11.2269	59030	65671	23327	34641	27045	19143	20545	163045	6.77622	15.2274	4.28688	20.2073	11.0926	0	14.6021	4	1
21	211120	2013	0	6	1	5	2	3	0	1	0	3	1	0	6	0	100	16.6667	83.3333	33.3333	50	0	16.6667	0	50	16.6667	0	124701	4.81151	59030	65671	23327	34641	27045	19143	20545	163045	0	9.13645	8.57376	8.66026	0	5.22384	0	4	1
21	211120	2014	2	3	0	5	0	0	3	0	2	2	1	1	5	40	60	0	100	0	0	60	0	40	40	20	20	124701	4.00959	59030	65671	23327	34641	27045	19143	20545	163045	3.38811	4.56823	0	0	11.0926	0	9.73473	4	1
21	211120	2015	4	10	1	13	6	4	3	1	0	3	8	2	14	28.5714	71.4286	7.14286	92.8571	42.8571	28.5714	21.4286	7.14286	0	21.4286	57.1429	14.2857	124701	11.2269	59030	65671	23327	34641	27045	19143	20545	163045	6.77622	15.2274	25.7213	11.547	11.0926	5.22384	0	4	1
21	211120	2016	5	25	2	28	5	14	5	2	4	8	17	2	30	16.6667	83.3333	6.66667	93.3333	16.6667	46.6667	16.6667	6.66667	13.3333	26.6667	56.6667	6.66667	124701	24.0575	59030	65671	23327	34641	27045	19143	20545	163045	8.47027	38.0686	21.4344	40.4145	18.4877	10.4477	19.4695	4	1
21	211120	2017	11	14	2	21	5	9	5	1	5	8	15	0	25	44	56	8	84	20	36	20	4	20	32	60	0	124701	20.048	59030	65671	23327	34641	27045	19143	20545	163045	18.6346	21.3184	21.4344	25.9808	18.4877	5.22384	24.3368	4	1
21	211125	2017	1	1	1	1	1	0	1	0	0	0	0	0	2	50	50	50	50	50	0	50	0	0	0	0	0	5463	36.6099	2709	2754	1221	1209	950	719	1364	7496	36.914	36.3108	81.9001	0	105.263	0	0	1	0
21	211130	2011	1	2	0	3	0	2	0	1	0	2	0	0	3	33.3333	66.6667	0	100	0	66.6667	0	33.3333	0	66.6667	0	0	810228	0.370266	371373	438855	132699	223938	169600	124787	159204	1014837	0.269271	0.455731	0	0.893104	0	0.801366	0	4	1
21	211130	2012	4	5	2	5	2	0	2	1	4	3	0	0	9	44.4444	55.5556	22.2222	55.5556	22.2222	0	22.2222	11.1111	44.4444	33.3333	0	0	810228	1.1108	371373	438855	132699	223938	169600	124787	159204	1014837	1.07708	1.13933	1.50717	0	1.17925	0.801366	2.5125	4	1
21	211130	2013	19	39	11	44	10	26	13	4	5	19	20	3	58	32.7586	67.2414	18.9655	75.8621	17.2414	44.8276	22.4138	6.89655	8.62069	32.7586	34.4828	5.17241	810228	7.15848	371373	438855	132699	223938	169600	124787	159204	1014837	5.11615	8.88676	7.53585	11.6104	7.66509	3.20546	3.14062	4	1
21	211130	2014	27	45	6	63	15	29	13	9	6	23	36	4	72	37.5	62.5	8.33333	87.5	20.8333	40.2778	18.0556	12.5	8.33333	31.9444	50	5.55556	810228	8.88639	371373	438855	132699	223938	169600	124787	159204	1014837	7.27032	10.254	11.3038	12.95	7.66509	7.21229	3.76875	4	1
21	211130	2015	87	129	37	175	38	84	60	21	13	77	84	22	216	40.2778	59.7222	17.1296	81.0185	17.5926	38.8889	27.7778	9.72222	6.01852	35.6481	38.8889	10.1852	810228	26.6592	371373	438855	132699	223938	169600	124787	159204	1014837	23.4266	29.3947	28.6362	37.5104	35.3774	16.8287	8.16562	4	1
21	211130	2016	91	135	34	185	26	101	60	19	20	64	118	24	226	40.2655	59.7345	15.0442	81.8584	11.5044	44.6903	26.5487	8.40708	8.84956	28.3186	52.2124	10.6195	810228	27.8934	371373	438855	132699	223938	169600	124787	159204	1014837	24.5037	30.7619	19.5932	45.1018	35.3774	15.2259	12.5625	4	1
21	211130	2017	168	160	46	261	42	131	74	40	41	86	168	37	328	51.2195	48.7805	14.0244	79.5732	12.8049	39.939	22.561	12.1951	12.5	26.2195	51.2195	11.2805	810228	40.4824	371373	438855	132699	223938	169600	124787	159204	1014837	45.2375	36.4585	31.6506	58.4983	43.6321	32.0546	25.7531	4	1
21	211140	2016	0	1	0	1	0	1	0	0	0	1	0	0	1	0	100	0	100	0	100	0	0	0	100	0	0	14521	6.88658	7269	7252	2926	3468	2672	1908	3547	20153	0	13.7893	0	28.8351	0	0	0	2	0
21	211140	2017	0	2	1	1	1	1	0	0	0	1	1	0	2	0	100	50	50	50	50	0	0	0	50	50	0	14521	13.7732	7269	7252	2926	3468	2672	1908	3547	20153	0	27.5786	34.1763	28.8351	0	0	0	2	0
21	211150	2015	1	0	0	1	0	0	1	0	0	0	0	0	1	100	0	0	100	0	0	100	0	0	0	0	0	28397	3.5215	13812	14585	6040	6605	4822	3936	6994	39093	7.24008	0	0	0	20.7383	0	0	2	0
21	211150	2016	1	0	0	1	0	1	0	0	0	0	0	1	1	100	0	0	100	0	100	0	0	0	0	0	100	28397	3.5215	13812	14585	6040	6605	4822	3936	6994	39093	7.24008	0	0	15.14	0	0	0	2	0
21	211150	2017	1	0	0	1	0	1	0	0	0	1	0	0	1	100	0	0	100	0	100	0	0	0	100	0	0	28397	3.5215	13812	14585	6040	6605	4822	3936	6994	39093	7.24008	0	0	15.14	0	0	0	2	0
21	211153	2016	4	1	0	5	1	0	3	0	1	3	0	0	5	80	20	0	100	20	0	60	0	20	60	0	0	8552	58.4659	4320	4232	1860	2171	1513	1104	1904	12028	92.5926	23.6295	53.7634	0	198.282	0	52.521	1	0
21	211153	2017	0	3	0	3	0	3	0	0	0	1	2	0	3	0	100	0	100	0	100	0	0	0	33.3333	66.6667	0	8552	35.0795	4320	4232	1860	2171	1513	1104	1904	12028	0	70.8885	0	138.185	0	0	0	1	0
21	211157	2017	1	0	0	1	0	0	0	1	0	1	0	0	1	100	0	0	100	0	0	0	100	0	100	0	0	3215	31.1042	1722	1493	750	786	548	433	698	4425	58.072	0	0	0	0	230.947	0	1	0
21	211160	2017	2	1	0	3	0	0	2	1	0	1	0	0	3	66.6667	33.3333	0	100	0	0	66.6667	33.3333	0	33.3333	0	0	12837	23.3699	6488	6349	2913	3019	2002	1819	3084	17474	30.8261	15.7505	0	0	99.9001	54.9753	0	1	0
21	211170	2011	1	1	0	2	0	1	1	0	0	1	0	0	2	50	50	0	100	0	50	50	0	0	50	0	0	15358	13.0225	7759	7599	3325	3996	2599	2002	3436	20863	12.8883	13.1596	0	25.025	38.4763	0	0	2	0
21	211170	2014	0	1	0	1	0	1	0	0	0	0	1	0	1	0	100	0	100	0	100	0	0	0	0	100	0	15358	6.51126	7759	7599	3325	3996	2599	2002	3436	20863	0	13.1596	0	25.025	0	0	0	2	0
21	211170	2015	1	1	0	1	0	1	1	0	0	1	0	0	2	50	50	0	50	0	50	50	0	0	50	0	0	15358	13.0225	7759	7599	3325	3996	2599	2002	3436	20863	12.8883	13.1596	0	25.025	38.4763	0	0	2	0
21	211170	2016	0	2	0	2	1	0	1	0	0	1	1	0	2	0	100	0	100	50	0	50	0	0	50	50	0	15358	13.0225	7759	7599	3325	3996	2599	2002	3436	20863	0	26.3193	30.0752	0	38.4763	0	0	2	0
21	211170	2017	0	3	0	3	0	1	1	0	1	1	0	0	3	0	100	0	100	0	33.3333	33.3333	0	33.3333	33.3333	0	0	15358	19.5338	7759	7599	3325	3996	2599	2002	3436	20863	0	39.4789	0	25.025	38.4763	0	29.1036	2	0
21	211172	2016	0	2	1	1	0	0	1	1	0	1	0	0	2	0	100	50	50	0	0	50	50	0	50	0	0	8134	24.5881	4244	3890	1870	2205	1581	999	1479	11990	0	51.4139	0	0	63.2511	100.1	0	1	0
21	211172	2017	0	1	0	1	0	0	0	1	0	1	0	0	1	0	100	0	100	0	0	0	100	0	100	0	0	8134	12.2941	4244	3890	1870	2205	1581	999	1479	11990	0	25.7069	0	0	0	100.1	0	1	0
21	211176	2016	0	4	0	4	1	2	0	1	0	1	3	0	4	0	100	0	100	25	50	0	25	0	25	75	0	12839	31.1551	6438	6401	2695	3041	2225	1645	3233	17998	0	62.4902	37.1058	65.7678	0	60.7903	0	1	0
21	211176	2017	0	4	0	4	2	2	0	0	0	2	1	0	4	0	100	0	100	50	50	0	0	0	50	25	0	12839	31.1551	6438	6401	2695	3041	2225	1645	3233	17998	0	62.4902	74.2115	65.7678	0	0	0	1	0
21	211178	2012	0	1	0	0	0	1	0	0	0	0	0	0	1	0	100	0	0	0	100	0	0	0	0	0	0	7445	13.4318	4000	3445	1517	1869	1344	936	1779	10940	0	29.0276	0	53.5045	0	0	0	1	0
21	211180	2016	0	1	0	1	0	1	0	0	0	0	1	0	1	0	100	0	100	0	100	0	0	0	0	100	0	12360	8.09061	6529	5831	2756	2890	2270	1781	2663	17002	0	17.1497	0	34.6021	0	0	0	1	0
21	211180	2017	0	2	1	1	1	1	0	0	0	1	1	0	2	0	100	50	50	50	50	0	0	0	50	50	0	12360	16.1812	6529	5831	2756	2890	2270	1781	2663	17002	0	34.2994	36.2845	34.6021	0	0	0	1	0
21	211195	2016	0	1	0	1	0	1	0	0	0	0	1	0	1	0	100	0	100	0	100	0	0	0	0	100	0	3414	29.2912	1720	1694	727	663	561	516	947	4613	0	59.0319	0	150.83	0	0	0	1	0
21	211210	2015	1	1	0	2	0	1	1	0	0	1	1	0	2	50	50	0	100	0	50	50	0	0	50	50	0	19949	10.0256	10039	9910	4518	4873	3240	2665	4653	27997	9.96115	10.0908	0	20.5212	30.8642	0	0	2	0
21	211210	2017	1	3	0	4	1	3	0	0	0	2	1	0	4	25	75	0	100	25	75	0	0	0	50	25	0	19949	20.0511	10039	9910	4518	4873	3240	2665	4653	27997	9.96115	30.2725	22.1337	61.5637	0	0	0	2	0
21	211220	2012	0	6	0	5	0	4	1	1	0	1	3	0	6	0	100	0	83.3333	0	66.6667	16.6667	16.6667	0	16.6667	50	0	116741	5.13958	55722	61019	21366	30313	23535	16710	24817	155460	0	9.833	0	13.1957	4.24899	5.98444	0	4	1
21	211220	2013	0	1	0	1	1	0	0	0	0	0	0	0	1	0	100	0	100	100	0	0	0	0	0	0	0	116741	0.856597	55722	61019	21366	30313	23535	16710	24817	155460	0	1.63883	4.68033	0	0	0	0	4	1
21	211220	2014	0	2	0	1	1	0	1	0	0	1	0	0	2	0	100	0	50	50	0	50	0	0	50	0	0	116741	1.71319	55722	61019	21366	30313	23535	16710	24817	155460	0	3.27767	4.68033	0	4.24899	0	0	4	1
21	211220	2015	3	5	1	7	0	3	3	0	2	6	1	0	8	37.5	62.5	12.5	87.5	0	37.5	37.5	0	25	75	12.5	0	116741	6.85278	55722	61019	21366	30313	23535	16710	24817	155460	5.38387	8.19417	0	9.89674	12.747	0	8.05899	4	1
21	211220	2016	1	11	1	11	1	6	5	0	0	6	4	1	12	8.33333	91.6667	8.33333	91.6667	8.33333	50	41.6667	0	0	50	33.3333	8.33333	116741	10.2792	55722	61019	21366	30313	23535	16710	24817	155460	1.79462	18.0272	4.68033	19.7935	21.245	0	0	4	1
21	211220	2017	9	15	0	17	1	14	3	4	2	7	3	1	24	37.5	62.5	0	70.8333	4.16667	58.3333	12.5	16.6667	8.33333	29.1667	12.5	4.16667	116741	20.5583	55722	61019	21366	30313	23535	16710	24817	155460	16.1516	24.5825	4.68033	46.1848	12.747	23.9378	8.05899	4	1
21	211223	2013	1	0	0	1	0	0	0	0	1	1	0	0	1	100	0	0	100	0	0	0	0	100	100	0	0	14266	7.00967	6803	7463	2515	3639	2721	1916	3475	18953	14.6994	0	0	0	0	0	28.777	1	0
21	211223	2016	1	0	1	0	0	1	0	0	0	0	1	0	1	100	0	100	0	0	100	0	0	0	0	100	0	14266	7.00967	6803	7463	2515	3639	2721	1916	3475	18953	14.6994	0	0	27.4801	0	0	0	1	0
21	211227	2015	0	1	0	1	0	1	0	0	0	0	1	0	1	0	100	0	100	0	100	0	0	0	0	100	0	3739	26.7451	1894	1845	802	892	659	446	940	5596	0	54.2005	0	112.108	0	0	0	1	0
21	211230	2015	3	1	0	4	0	2	2	0	0	4	0	0	4	75	25	0	100	0	50	50	0	0	100	0	0	28517	14.0267	14531	13986	5971	6818	5157	3721	6850	39183	20.6455	7.15001	0	29.3341	38.7822	0	0	2	0
21	211230	2016	0	1	1	0	0	0	0	1	0	1	0	0	1	0	100	100	0	0	0	0	100	0	100	0	0	28517	3.50668	14531	13986	5971	6818	5157	3721	6850	39183	0	7.15001	0	0	0	26.8745	0	2	0
21	211230	2017	2	2	0	4	0	4	0	0	0	2	1	0	4	50	50	0	100	0	100	0	0	0	50	25	0	28517	14.0267	14531	13986	5971	6818	5157	3721	6850	39183	13.7637	14.3	0	58.6682	0	0	0	2	0
21	211240	2013	0	1	0	1	1	0	0	0	0	0	1	0	1	0	100	0	100	100	0	0	0	0	0	100	0	22974	4.35275	12009	10965	5362	6128	4074	2790	4620	33933	0	9.11993	18.6498	0	0	0	0	2	0
21	211240	2017	2	0	1	1	0	0	1	1	0	1	0	1	2	100	0	50	50	0	0	50	50	0	50	0	50	22974	8.70549	12009	10965	5362	6128	4074	2790	4620	33933	16.6542	0	0	0	24.5459	35.8423	0	2	0
21	211245	2014	3	9	3	9	0	4	2	3	3	8	2	0	12	25	75	25	75	0	33.3333	16.6667	25	25	66.6667	16.6667	0	15381	78.0183	7699	7682	3393	4241	2741	1934	3072	22846	38.9661	117.157	0	94.3174	72.9661	155.119	97.6562	2	0
21	211245	2015	2	4	0	6	1	0	1	2	2	3	2	0	6	33.3333	66.6667	0	100	16.6667	0	16.6667	33.3333	33.3333	50	33.3333	0	15381	39.0092	7699	7682	3393	4241	2741	1934	3072	22846	25.9774	52.0698	29.4724	0	36.483	103.413	65.1042	2	0
21	211245	2016	2	6	0	8	0	2	4	0	2	6	0	0	8	25	75	0	100	0	25	50	0	25	75	0	0	15381	52.0122	7699	7682	3393	4241	2741	1934	3072	22846	25.9774	78.1047	0	47.1587	145.932	0	65.1042	2	0
21	211245	2017	1	9	4	6	2	2	3	1	2	6	3	0	10	10	90	40	60	20	20	30	10	20	60	30	0	15381	65.0153	7699	7682	3393	4241	2741	1934	3072	22846	12.9887	117.157	58.9449	47.1587	109.449	51.7063	65.1042	2	0
21	211250	2015	1	0	0	1	0	0	0	1	0	0	1	0	1	100	0	0	100	0	0	0	100	0	0	100	0	36866	2.71253	18638	18228	8891	9611	6246	4663	7455	52788	5.36538	0	0	0	0	21.4454	0	3	0
21	211260	2015	1	1	1	1	0	0	1	0	1	1	1	0	2	50	50	50	50	0	0	50	0	50	50	50	0	16665	12.0012	8407	8258	4152	4664	2677	2001	3171	24573	11.8948	12.1095	0	0	37.3552	0	31.5358	2	0
21	211260	2016	0	1	0	0	0	1	0	0	0	1	0	0	1	0	100	0	0	0	100	0	0	0	100	0	0	16665	6.0006	8407	8258	4152	4664	2677	2001	3171	24573	0	12.1095	0	21.4408	0	0	0	2	0
21	211260	2017	2	0	1	1	1	1	0	0	0	1	1	0	2	100	0	50	50	50	50	0	0	0	50	50	0	16665	12.0012	8407	8258	4152	4664	2677	2001	3171	24573	23.7897	0	24.0848	21.4408	0	0	0	2	0
21	211270	2011	0	1	0	1	1	0	0	0	0	0	0	0	1	0	100	0	100	100	0	0	0	0	0	0	0	34366	2.90985	17010	17356	7651	9389	6003	4229	7094	49412	0	5.7617	13.0702	0	0	0	0	2	0
21	211270	2017	1	0	0	1	0	0	1	0	0	1	0	0	1	100	0	0	100	0	0	100	0	0	100	0	0	34366	2.90985	17010	17356	7651	9389	6003	4229	7094	49412	5.87889	0	0	0	16.6583	0	0	2	0
21	211280	2011	1	1	1	1	1	0	0	0	1	0	2	0	2	50	50	50	50	50	0	0	0	50	0	100	0	35707	5.60114	17694	18013	7542	9207	6308	4564	8086	49496	5.65163	5.55155	13.2591	0	0	0	12.3671	2	1
21	211280	2012	1	6	0	7	1	4	2	0	0	4	2	1	7	14.2857	85.7143	0	100	14.2857	57.1429	28.5714	0	0	57.1429	28.5714	14.2857	35707	19.604	17694	18013	7542	9207	6308	4564	8086	49496	5.65163	33.3093	13.2591	43.4452	31.7058	0	0	2	1
21	211280	2013	1	3	0	4	1	1	0	1	1	4	0	0	4	25	75	0	100	25	25	0	25	25	100	0	0	35707	11.2023	17694	18013	7542	9207	6308	4564	8086	49496	5.65163	16.6546	13.2591	10.8613	0	21.9106	12.3671	2	1
21	211280	2014	3	4	1	6	0	6	0	1	0	2	3	1	7	42.8571	57.1429	14.2857	85.7143	0	85.7143	0	14.2857	0	28.5714	42.8571	14.2857	35707	19.604	17694	18013	7542	9207	6308	4564	8086	49496	16.9549	22.2062	0	65.1678	0	21.9106	0	2	1
21	211280	2015	5	15	2	18	7	10	3	0	0	13	6	0	20	25	75	10	90	35	50	15	0	0	65	30	0	35707	56.0114	17694	18013	7542	9207	6308	4564	8086	49496	28.2582	83.2732	92.8136	108.613	47.5587	0	0	2	1
21	211280	2016	4	20	0	24	5	7	7	1	4	15	7	2	24	16.6667	83.3333	0	100	20.8333	29.1667	29.1667	4.16667	16.6667	62.5	29.1667	8.33333	35707	67.2137	17694	18013	7542	9207	6308	4564	8086	49496	22.6065	111.031	66.2954	76.0291	110.97	21.9106	49.4682	2	1
21	211280	2017	4	6	0	10	0	5	2	1	2	1	5	1	10	40	60	0	100	0	50	20	10	20	10	50	10	35707	28.0057	17694	18013	7542	9207	6308	4564	8086	49496	22.6065	33.3093	0	54.3065	31.7058	21.9106	24.7341	2	1
21	211285	2016	0	1	0	1	0	1	0	0	0	1	0	0	1	0	100	0	100	0	100	0	0	0	100	0	0	7894	12.6678	4184	3710	1609	2232	1452	1037	1564	11258	0	26.9542	0	44.8029	0	0	0	1	0
21	211290	2013	1	0	0	1	1	0	0	0	0	0	0	0	1	100	0	0	100	100	0	0	0	0	0	0	0	22494	4.44563	11178	11316	5007	5518	3804	2902	5263	31217	8.94614	0	19.972	0	0	0	0	2	0
21	211290	2014	2	11	0	13	1	2	6	2	2	2	1	0	13	15.3846	84.6154	0	100	7.69231	15.3846	46.1538	15.3846	15.3846	15.3846	7.69231	0	22494	57.7932	11178	11316	5007	5518	3804	2902	5263	31217	17.8923	97.2075	19.972	36.245	157.729	68.918	38.0011	2	0
21	211290	2015	3	7	0	9	2	3	2	3	0	5	1	0	10	30	70	0	90	20	30	20	30	0	50	10	0	22494	44.4563	11178	11316	5007	5518	3804	2902	5263	31217	26.8384	61.8593	39.9441	54.3675	52.5762	103.377	0	2	0
21	211290	2016	5	8	0	12	1	5	4	3	0	3	1	0	13	38.4615	61.5385	0	92.3077	7.69231	38.4615	30.7692	23.0769	0	23.0769	7.69231	0	22494	57.7932	11178	11316	5007	5518	3804	2902	5263	31217	44.7307	70.6964	19.972	90.6125	105.152	103.377	0	2	0
21	211290	2017	8	9	1	16	2	5	8	1	1	12	4	0	17	47.0588	52.9412	5.88235	94.1176	11.7647	29.4118	47.0588	5.88235	5.88235	70.5882	23.5294	0	22494	75.5757	11178	11316	5007	5518	3804	2902	5263	31217	71.5692	79.5334	39.9441	90.6125	210.305	34.459	19.0006	2	0
21	211300	2015	1	0	0	1	0	0	1	0	0	0	0	1	1	100	0	0	100	0	0	100	0	0	0	0	100	23303	4.29129	11451	11852	4684	5371	4127	3226	5895	31658	8.73286	0	0	0	24.2307	0	0	2	0
21	211300	2016	0	1	0	1	0	1	0	0	0	0	1	0	1	0	100	0	100	0	100	0	0	0	0	100	0	23303	4.29129	11451	11852	4684	5371	4127	3226	5895	31658	0	8.43739	0	18.6185	0	0	0	2	0
21	211400	2014	0	1	0	0	0	1	0	0	0	0	0	0	1	0	100	0	0	0	100	0	0	0	0	0	0	36106	2.76962	17844	18262	7555	9409	6611	4590	7941	50173	0	5.47585	0	10.6281	0	0	0	3	0
21	211400	2017	0	4	1	3	0	3	0	1	0	0	1	0	4	0	100	25	75	0	75	0	25	0	0	25	0	36106	11.0785	17844	18262	7555	9409	6611	4590	7941	50173	0	21.9034	0	31.8844	0	21.7865	0	3	0
22	220010	2015	1	1	0	2	1	0	1	0	0	1	1	0	2	50	50	0	100	50	0	50	0	0	50	50	0	3991	50.1128	1904	2087	711	788	671	548	1273	5098	52.521	47.9157	140.647	0	149.031	0	0	1	0
22	220010	2016	2	4	1	5	1	3	0	1	1	5	0	0	6	33.3333	66.6667	16.6667	83.3333	16.6667	50	0	16.6667	16.6667	83.3333	0	0	3991	150.338	1904	2087	711	788	671	548	1273	5098	105.042	191.663	140.647	380.711	0	182.482	78.5546	1	0
22	220020	2014	0	1	0	1	0	0	0	0	1	1	0	0	1	0	100	0	100	0	0	0	0	100	100	0	0	12511	7.99297	5847	6664	2091	2770	2411	1762	3477	16451	0	15.006	0	0	0	0	28.7604	1	0
22	220020	2016	0	1	1	0	0	0	1	0	0	0	1	0	1	0	100	100	0	0	0	100	0	0	0	100	0	12511	7.99297	5847	6664	2091	2770	2411	1762	3477	16451	0	15.006	0	0	41.4766	0	0	1	0
22	220020	2017	0	3	1	2	1	2	0	0	0	2	1	0	3	0	100	33.3333	66.6667	33.3333	66.6667	0	0	0	66.6667	33.3333	0	12511	23.9789	5847	6664	2091	2770	2411	1762	3477	16451	0	45.018	47.824	72.2022	0	0	0	1	0
22	220025	2011	0	1	0	1	1	0	0	0	0	0	0	0	1	0	100	0	100	100	0	0	0	0	0	0	0	5903	16.9405	2951	2952	909	1320	1065	962	1647	7341	0	33.8753	110.011	0	0	0	0	1	0
22	220027	2016	0	1	0	1	0	0	1	0	0	1	0	0	1	0	100	0	100	0	0	100	0	0	100	0	0	4005	24.9688	1984	2021	751	861	666	719	1008	5153	0	49.4805	0	0	150.15	0	0	1	0
22	220030	2017	0	1	1	0	0	1	0	0	0	1	0	0	1	0	100	100	0	0	100	0	0	0	100	0	0	10777	9.27902	5398	5379	1845	2238	1889	1546	3259	13646	0	18.5908	0	44.6828	0	0	0	1	0
22	220040	2015	0	2	0	2	1	1	0	0	0	1	1	0	2	0	100	0	100	50	50	0	0	0	50	50	0	30035	6.6589	14604	15431	5299	7172	5432	4315	7817	38822	0	12.9609	18.8715	13.9431	0	0	0	2	0
22	220040	2017	0	6	0	6	1	3	2	0	0	4	2	0	6	0	100	0	100	16.6667	50	33.3333	0	0	66.6667	33.3333	0	30035	19.9767	14604	15431	5299	7172	5432	4315	7817	38822	0	38.8828	18.8715	41.8293	36.8189	0	0	2	0
22	220095	2014	1	0	0	1	0	0	0	1	0	1	0	0	1	100	0	0	100	0	0	0	100	0	100	0	0	1999	50.025	1026	973	304	417	345	328	605	2440	97.4659	0	0	0	0	304.878	0	1	0
22	220115	2014	1	0	0	1	0	1	0	0	0	0	0	0	1	100	0	0	100	0	100	0	0	0	0	0	0	7351	13.6036	3827	3524	1654	2091	1278	993	1335	10516	26.1301	0	0	47.824	0	0	0	1	0
22	220115	2016	2	0	0	2	0	1	1	0	0	2	0	0	2	100	0	0	100	0	50	50	0	0	100	0	0	7351	27.2072	3827	3524	1654	2091	1278	993	1335	10516	52.2603	0	0	47.824	78.2473	0	0	1	0
22	220115	2017	5	1	0	6	2	4	0	0	0	5	1	0	6	83.3333	16.6667	0	100	33.3333	66.6667	0	0	0	83.3333	16.6667	0	7351	81.6215	3827	3524	1654	2091	1278	993	1335	10516	130.651	28.3768	120.919	191.296	0	0	0	1	0
22	220117	2017	0	1	0	1	0	0	1	0	0	0	1	0	1	0	100	0	100	0	0	100	0	0	0	100	0	2984	33.5121	1422	1562	499	650	540	398	897	3852	0	64.0205	0	0	185.185	0	0	1	0
22	220120	2015	1	1	0	2	0	1	1	0	0	2	0	0	2	50	50	0	100	0	50	50	0	0	100	0	0	33576	5.95664	16756	16820	6471	8362	5927	4523	8293	44850	5.96801	5.9453	0	11.9589	16.8719	0	0	2	0
22	220120	2016	0	2	0	2	1	1	0	0	0	1	1	0	2	0	100	0	100	50	50	0	0	0	50	50	0	33576	5.95664	16756	16820	6471	8362	5927	4523	8293	44850	0	11.8906	15.4536	11.9589	0	0	0	2	0
22	220120	2017	0	5	0	5	1	3	1	0	0	2	3	0	5	0	100	0	100	20	60	20	0	0	40	60	0	33576	14.8916	16756	16820	6471	8362	5927	4523	8293	44850	0	29.7265	15.4536	35.8766	16.8719	0	0	2	0
22	220157	2017	0	1	0	1	0	0	1	0	0	0	1	0	1	0	100	0	100	0	0	100	0	0	0	100	0	2593	38.5654	1322	1271	447	558	505	429	654	3284	0	78.6782	0	0	198.02	0	0	1	0
22	220160	2012	0	1	1	0	1	0	0	0	0	1	0	0	1	0	100	100	0	100	0	0	0	0	100	0	0	7730	12.9366	3915	3815	1312	1814	1277	993	2334	9911	0	26.2123	76.2195	0	0	0	0	1	0
22	220160	2013	1	0	1	0	0	0	1	0	0	1	0	0	1	100	0	100	0	0	0	100	0	0	100	0	0	7730	12.9366	3915	3815	1312	1814	1277	993	2334	9911	25.5428	0	0	0	78.3085	0	0	1	0
22	220160	2015	1	1	0	2	0	1	1	0	0	0	2	0	2	50	50	0	100	0	50	50	0	0	0	100	0	7730	25.8732	3915	3815	1312	1814	1277	993	2334	9911	25.5428	26.2123	0	55.1268	78.3085	0	0	1	0
22	220160	2017	0	1	0	1	0	1	0	0	0	1	0	0	1	0	100	0	100	0	100	0	0	0	100	0	0	7730	12.9366	3915	3815	1312	1814	1277	993	2334	9911	0	26.2123	0	55.1268	0	0	0	1	0
22	220180	2013	0	1	1	0	0	0	1	0	0	1	0	0	1	0	100	100	0	0	0	100	0	0	100	0	0	3572	27.9955	1730	1842	511	665	621	598	1177	4369	0	54.2888	0	0	161.031	0	0	1	0
22	220180	2014	2	0	1	1	0	2	0	0	0	1	0	1	2	100	0	50	50	0	100	0	0	0	50	0	50	3572	55.991	1730	1842	511	665	621	598	1177	4369	115.607	0	0	300.752	0	0	0	1	0
22	220180	2016	0	1	0	1	0	0	0	0	1	1	0	0	1	0	100	0	100	0	0	0	0	100	100	0	0	3572	27.9955	1730	1842	511	665	621	598	1177	4369	0	54.2888	0	0	0	0	84.9618	1	0
22	220190	2016	1	0	0	1	0	1	0	0	0	0	0	1	1	100	0	0	100	0	100	0	0	0	0	0	100	16902	5.91646	8360	8542	3170	4871	3346	2228	3287	22629	11.9617	0	0	20.5297	0	0	0	2	0
22	220190	2017	0	1	0	1	0	1	0	0	0	0	1	0	1	0	100	0	100	0	100	0	0	0	0	100	0	16902	5.91646	8360	8542	3170	4871	3346	2228	3287	22629	0	11.7069	0	20.5297	0	0	0	2	0
22	220194	2012	0	1	0	1	0	1	0	0	0	1	0	0	1	0	100	0	100	0	100	0	0	0	100	0	0	4725	21.164	2361	2364	813	1097	776	615	1424	6193	0	42.3012	0	91.1577	0	0	0	1	0
22	220194	2016	1	1	0	2	1	1	0	0	0	2	0	0	2	50	50	0	100	50	50	0	0	0	100	0	0	4725	42.328	2361	2364	813	1097	776	615	1424	6193	42.3549	42.3012	123.001	91.1577	0	0	0	1	0
22	220194	2017	0	1	0	1	1	0	0	0	0	1	0	0	1	0	100	0	100	100	0	0	0	0	100	0	0	4725	21.164	2361	2364	813	1097	776	615	1424	6193	0	42.3012	123.001	0	0	0	0	1	0
22	220200	2015	0	3	0	2	0	2	1	0	0	2	0	0	3	0	100	0	66.6667	0	66.6667	33.3333	0	0	66.6667	0	0	14366	20.8826	7240	7126	2758	3622	2458	1928	3600	19074	0	42.0994	0	55.2181	40.6835	0	0	1	0
22	220200	2017	1	0	0	1	0	0	1	0	0	0	1	0	1	100	0	0	100	0	0	100	0	0	0	100	0	14366	6.96088	7240	7126	2758	3622	2458	1928	3600	19074	13.8122	0	0	0	40.6835	0	0	1	0
22	220213	2011	0	3	1	2	1	2	0	0	0	2	0	1	3	0	100	33.3333	66.6667	33.3333	66.6667	0	0	0	66.6667	0	33.3333	4361	68.7916	2233	2128	820	970	788	711	1072	5592	0	140.977	121.951	206.186	0	0	0	1	0
22	220213	2012	0	1	0	0	0	0	0	1	0	1	0	0	1	0	100	0	0	0	0	0	100	0	100	0	0	4361	22.9305	2233	2128	820	970	788	711	1072	5592	0	46.9925	0	0	0	140.647	0	1	0
22	220217	2014	1	0	0	1	1	0	0	0	0	1	0	0	1	100	0	0	100	100	0	0	0	0	100	0	0	4788	20.8855	2462	2326	1095	1225	819	595	1054	6803	40.6174	0	91.3242	0	0	0	0	1	0
22	220217	2016	1	1	0	2	2	0	0	0	0	2	0	0	2	50	50	0	100	100	0	0	0	0	100	0	0	4788	41.7711	2462	2326	1095	1225	819	595	1054	6803	40.6174	42.9923	182.648	0	0	0	0	1	0
22	220217	2017	3	0	1	2	0	2	0	1	0	2	1	0	3	100	0	33.3333	66.6667	0	66.6667	0	33.3333	0	66.6667	33.3333	0	4788	62.6566	2462	2326	1095	1225	819	595	1054	6803	121.852	0	0	163.265	0	168.067	0	1	0
22	220220	2012	0	1	0	1	0	1	0	0	0	0	1	0	1	0	100	0	100	0	100	0	0	0	0	100	0	36341	2.75171	17277	19064	5586	8199	6996	5549	10011	45177	0	5.24549	0	12.1966	0	0	0	2	0
22	220220	2013	0	1	1	0	0	1	0	0	0	0	0	0	1	0	100	100	0	0	100	0	0	0	0	0	0	36341	2.75171	17277	19064	5586	8199	6996	5549	10011	45177	0	5.24549	0	12.1966	0	0	0	2	0
22	220220	2016	1	1	0	2	1	1	0	0	0	1	0	0	2	50	50	0	100	50	50	0	0	0	50	0	0	36341	5.50343	17277	19064	5586	8199	6996	5549	10011	45177	5.78804	5.24549	17.9019	12.1966	0	0	0	2	0
22	220220	2017	7	7	0	13	3	7	2	2	0	7	5	1	14	50	50	0	92.8571	21.4286	50	14.2857	14.2857	0	50	35.7143	7.14286	36341	38.524	17277	19064	5586	8199	6996	5549	10011	45177	40.5163	36.7184	53.7057	85.3763	28.5878	36.0425	0	2	0
22	220240	2012	1	1	0	2	0	0	2	0	0	2	0	0	2	50	50	0	100	0	0	100	0	0	100	0	0	8336	23.9923	4075	4261	1509	1934	1446	1151	2296	10953	24.5399	23.4687	0	0	138.313	0	0	1	0
22	220240	2013	2	0	0	2	0	1	1	0	0	2	0	0	2	100	0	0	100	0	50	50	0	0	100	0	0	8336	23.9923	4075	4261	1509	1934	1446	1151	2296	10953	49.0798	0	0	51.7063	69.1563	0	0	1	0
22	220260	2012	1	0	0	1	0	0	1	0	0	1	0	0	1	100	0	0	100	0	0	100	0	0	100	0	0	13983	7.15154	6726	7257	2655	2903	2392	1967	4066	18336	14.8677	0	0	0	41.806	0	0	1	0
22	220260	2017	0	1	0	1	1	0	0	0	0	0	0	0	1	0	100	0	100	100	0	0	0	0	0	0	0	13983	7.15154	6726	7257	2655	2903	2392	1967	4066	18336	0	13.7798	37.6648	0	0	0	0	1	0
22	220265	2017	1	0	0	1	0	0	1	0	0	0	0	0	1	100	0	0	100	0	0	100	0	0	0	0	0	3658	27.3373	1967	1691	786	917	687	462	806	5039	50.8388	0	0	0	145.56	0	0	1	0
22	220270	2014	1	0	0	1	0	0	1	0	0	0	0	1	1	100	0	0	100	0	0	100	0	0	0	0	100	19220	5.20291	9698	9522	4124	4488	3363	2709	4536	26036	10.3114	0	0	0	29.7354	0	0	2	0
22	220273	2017	1	2	0	3	1	0	0	2	0	2	0	0	3	33.3333	66.6667	0	100	33.3333	0	0	66.6667	0	66.6667	0	0	2938	102.11	1506	1432	514	675	522	420	807	3811	66.4011	139.665	194.553	0	0	476.19	0	1	0
22	220275	2012	0	1	0	1	0	1	0	0	0	1	0	0	1	0	100	0	100	0	100	0	0	0	100	0	0	4502	22.2124	2205	2297	861	1063	790	640	1148	6036	0	43.535	0	94.0734	0	0	0	1	0
22	220275	2017	0	2	0	2	0	2	0	0	0	1	1	0	2	0	100	0	100	0	100	0	0	0	50	50	0	4502	44.4247	2205	2297	861	1063	790	640	1148	6036	0	87.0701	0	188.147	0	0	0	1	0
22	220280	2015	1	0	0	1	0	0	0	0	1	1	0	0	1	100	0	0	100	0	0	0	0	100	100	0	0	3458	28.9184	1717	1741	641	682	609	508	1018	4475	58.2411	0	0	0	0	0	98.2318	1	0
22	220280	2016	0	1	0	1	0	0	0	0	1	1	0	0	1	0	100	0	100	0	0	0	0	100	100	0	0	3458	28.9184	1717	1741	641	682	609	508	1018	4475	0	57.4383	0	0	0	0	98.2318	1	0
22	220290	2016	0	1	0	0	0	0	0	0	1	0	0	0	1	0	100	0	0	0	0	0	0	100	0	0	0	18816	5.31463	9462	9354	3781	4719	3406	2611	4299	25407	0	10.6906	0	0	0	0	23.2612	2	0
22	220290	2017	1	0	1	0	0	1	0	0	0	0	1	0	1	100	0	100	0	0	100	0	0	0	0	100	0	18816	5.31463	9462	9354	3781	4719	3406	2611	4299	25407	10.5686	0	0	21.1909	0	0	0	2	0
22	220310	2017	0	1	0	1	1	0	0	0	0	0	1	0	1	0	100	0	100	100	0	0	0	0	0	100	0	7422	13.4735	3708	3714	1549	1789	1276	981	1827	9981	0	26.9251	64.5578	0	0	0	0	1	0
22	220325	2014	1	0	0	1	0	0	1	0	0	1	0	0	1	100	0	0	100	0	0	100	0	0	100	0	0	3138	31.8674	1601	1537	609	784	515	397	833	4183	62.461	0	0	0	194.175	0	0	1	0
22	220330	2016	1	0	0	1	0	1	0	0	0	0	0	0	1	100	0	0	100	0	100	0	0	0	0	0	0	10304	9.70497	4973	5331	1727	2469	1960	1352	2796	13278	20.1086	0	0	40.5022	0	0	0	1	0
22	220330	2017	1	1	0	2	0	1	0	0	1	0	1	0	2	50	50	0	100	0	50	0	0	50	0	50	0	10304	19.4099	4973	5331	1727	2469	1960	1352	2796	13278	20.1086	18.7582	0	40.5022	0	0	35.7654	1	0
22	220340	2013	0	1	0	1	0	0	0	1	0	0	1	0	1	0	100	0	100	0	0	0	100	0	0	100	0	5244	19.0694	2554	2690	873	1106	1005	867	1393	6569	0	37.1747	0	0	0	115.34	0	1	0
22	220340	2014	1	1	0	2	0	1	1	0	0	1	1	0	2	50	50	0	100	0	50	50	0	0	50	50	0	5244	38.1388	2554	2690	873	1106	1005	867	1393	6569	39.1543	37.1747	0	90.4159	99.5025	0	0	1	0
22	220340	2015	1	2	2	1	0	0	2	0	1	3	0	0	3	33.3333	66.6667	66.6667	33.3333	0	0	66.6667	0	33.3333	100	0	0	5244	57.2082	2554	2690	873	1106	1005	867	1393	6569	39.1543	74.3494	0	0	199.005	0	71.7875	1	0
22	220340	2016	1	1	0	2	0	0	0	1	1	2	0	0	2	50	50	0	100	0	0	0	50	50	100	0	0	5244	38.1388	2554	2690	873	1106	1005	867	1393	6569	39.1543	37.1747	0	0	0	115.34	71.7875	1	0
22	220345	2016	1	0	0	0	0	0	0	0	1	0	0	0	1	100	0	0	0	0	0	0	0	100	0	0	0	7203	13.8831	3685	3518	1262	1486	1328	1138	1989	9245	27.137	0	0	0	0	0	50.2765	1	0
22	220350	2017	0	2	0	2	1	0	1	0	0	0	2	0	2	0	100	0	100	50	0	50	0	0	0	100	0	11620	17.2117	5650	5970	1765	2490	2065	1697	3603	14512	0	33.5008	56.6572	0	48.4262	0	0	1	0
22	220370	2015	0	1	1	0	1	0	0	0	0	0	0	0	1	0	100	100	0	100	0	0	0	0	0	0	0	29048	3.44258	14323	14725	5281	7530	5154	3891	7192	37767	0	6.79117	18.9358	0	0	0	0	2	0
22	220370	2016	2	1	0	3	0	3	0	0	0	2	1	0	3	66.6667	33.3333	0	100	0	100	0	0	0	66.6667	33.3333	0	29048	10.3277	14323	14725	5281	7530	5154	3891	7192	37767	13.9636	6.79117	0	39.8406	0	0	0	2	0
22	220370	2017	10	9	0	19	2	8	4	0	5	13	4	0	19	52.6316	47.3684	0	100	10.5263	42.1053	21.0526	0	26.3158	68.4211	21.0526	0	29048	65.409	14323	14725	5281	7530	5154	3891	7192	37767	69.8178	61.1205	37.8716	106.242	77.6096	0	69.5217	2	0
22	220375	2017	0	2	0	1	1	1	0	0	0	1	0	0	2	0	100	0	50	50	50	0	0	0	50	0	0	3831	52.2057	1949	1882	789	835	608	592	1007	5074	0	106.27	126.743	119.76	0	0	0	1	0
22	220380	2013	1	0	0	1	0	1	0	0	0	1	0	0	1	100	0	0	100	0	100	0	0	0	100	0	0	3313	30.1841	1685	1628	570	731	582	479	951	4366	59.3472	0	0	136.799	0	0	0	1	0
22	220380	2015	0	1	0	1	0	0	1	0	0	0	1	0	1	0	100	0	100	0	0	100	0	0	0	100	0	3313	30.1841	1685	1628	570	731	582	479	951	4366	0	61.4251	0	0	171.821	0	0	1	0
22	220380	2017	0	1	0	1	1	0	0	0	0	0	1	0	1	0	100	0	100	100	0	0	0	0	0	100	0	3313	30.1841	1685	1628	570	731	582	479	951	4366	0	61.4251	175.439	0	0	0	0	1	0
22	220390	2016	2	0	0	2	0	1	1	0	0	1	0	0	2	100	0	0	100	0	50	50	0	0	50	0	0	45897	4.35758	21291	24606	7856	11303	8651	6826	11261	57690	9.39364	0	0	8.84721	11.5594	0	0	3	0
22	220390	2017	6	4	0	9	0	3	5	1	1	9	0	0	10	60	40	0	90	0	30	50	10	10	90	0	0	45897	21.7879	21291	24606	7856	11303	8651	6826	11261	57690	28.1809	16.2562	0	26.5416	57.7968	14.6499	8.88021	3	0
22	220415	2017	0	1	0	1	1	0	0	0	0	0	1	0	1	0	100	0	100	100	0	0	0	0	0	100	0	2262	44.2087	1138	1124	368	554	435	359	546	2879	0	88.968	271.739	0	0	0	0	1	0
22	220420	2011	0	1	1	0	0	0	1	0	0	1	0	0	1	0	100	100	0	0	0	100	0	0	100	0	0	6777	14.7558	3416	3361	1122	1511	1345	1052	1747	8592	0	29.753	0	0	74.3494	0	0	1	0
22	220420	2014	0	1	0	1	0	0	1	0	0	1	0	0	1	0	100	0	100	0	0	100	0	0	100	0	0	6777	14.7558	3416	3361	1122	1511	1345	1052	1747	8592	0	29.753	0	0	74.3494	0	0	1	0
22	220420	2016	1	2	1	2	0	0	0	1	2	2	1	0	3	33.3333	66.6667	33.3333	66.6667	0	0	0	33.3333	66.6667	66.6667	33.3333	0	6777	44.2674	3416	3361	1122	1511	1345	1052	1747	8592	29.274	59.5061	0	0	0	95.057	114.482	1	0
22	220430	2012	1	0	0	1	0	0	1	0	0	1	0	0	1	100	0	0	100	0	0	100	0	0	100	0	0	8659	11.5487	4211	4448	1479	1899	1650	1412	2219	11117	23.7473	0	0	0	60.6061	0	0	1	0
22	220435	2013	0	1	0	1	0	1	0	0	0	0	0	0	1	0	100	0	100	0	100	0	0	0	0	0	0	4209	23.7586	2111	2098	745	912	765	693	1094	5475	0	47.6644	0	109.649	0	0	0	1	0
22	220435	2014	1	0	1	0	1	0	0	0	0	0	1	0	1	100	0	100	0	100	0	0	0	0	0	100	0	4209	23.7586	2111	2098	745	912	765	693	1094	5475	47.3709	0	134.228	0	0	0	0	1	0
22	220435	2015	3	2	1	4	0	1	2	0	2	4	1	0	5	60	40	20	80	0	20	40	0	40	80	20	0	4209	118.793	2111	2098	745	912	765	693	1094	5475	142.113	95.3289	0	109.649	261.438	0	182.815	1	0
22	220435	2016	1	3	0	4	0	2	2	0	0	3	1	0	4	25	75	0	100	0	50	50	0	0	75	25	0	4209	95.0344	2111	2098	745	912	765	693	1094	5475	47.3709	142.993	0	219.298	261.438	0	0	1	0
22	220435	2017	1	0	0	1	0	0	1	0	0	0	1	0	1	100	0	0	100	0	0	100	0	0	0	100	0	4209	23.7586	2111	2098	745	912	765	693	1094	5475	47.3709	0	0	0	130.719	0	0	1	0
22	220450	2017	1	2	0	3	1	0	0	0	2	3	0	0	3	33.3333	66.6667	0	100	33.3333	0	0	0	66.6667	100	0	0	7914	37.9075	3891	4023	1400	1922	1450	1128	2014	10268	25.7003	49.7141	71.4286	0	0	0	99.3049	1	0
22	220465	2015	2	0	0	2	0	0	2	0	0	1	0	0	2	100	0	0	100	0	0	100	0	0	50	0	0	6687	29.9088	3420	3267	1240	1564	1288	895	1700	8914	58.4795	0	0	0	155.28	0	0	1	0
22	220465	2016	6	3	0	8	1	5	2	0	1	3	2	0	9	66.6667	33.3333	0	88.8889	11.1111	55.5556	22.2222	0	11.1111	33.3333	22.2222	0	6687	134.59	3420	3267	1240	1564	1288	895	1700	8914	175.439	91.8274	80.6452	319.693	155.28	0	58.8235	1	0
22	220465	2017	3	1	0	4	0	1	0	1	2	2	2	0	4	75	25	0	100	0	25	0	25	50	50	50	0	6687	59.8176	3420	3267	1240	1564	1288	895	1700	8914	87.7193	30.6091	0	63.9386	0	111.732	117.647	1	0
22	220470	2011	0	1	1	0	0	0	0	1	0	0	0	0	1	0	100	100	0	0	0	0	100	0	0	0	0	11586	8.63111	5674	5912	2046	2396	2158	1766	3220	14845	0	16.9147	0	0	0	56.6251	0	1	0
22	220470	2016	2	2	1	3	4	0	0	0	0	3	1	0	4	50	50	25	75	100	0	0	0	0	75	25	0	11586	34.5244	5674	5912	2046	2396	2158	1766	3220	14845	35.2485	33.8295	195.503	0	0	0	0	1	0
22	220470	2017	1	2	0	3	0	1	1	1	0	2	1	0	3	33.3333	66.6667	0	100	0	33.3333	33.3333	33.3333	0	66.6667	33.3333	0	11586	25.8933	5674	5912	2046	2396	2158	1766	3220	14845	17.6243	33.8295	0	41.7362	46.3392	56.6251	0	1	0
22	220480	2011	0	1	0	1	0	1	0	0	0	1	0	0	1	0	100	0	100	0	100	0	0	0	100	0	0	7251	13.7912	3548	3703	1216	1628	1291	1171	1945	9327	0	27.0051	0	61.4251	0	0	0	1	0
22	220480	2015	1	2	0	3	0	1	0	0	2	2	1	0	3	33.3333	66.6667	0	100	0	33.3333	0	0	66.6667	66.6667	33.3333	0	7251	41.3736	3548	3703	1216	1628	1291	1171	1945	9327	28.1849	54.0103	0	61.4251	0	0	102.828	1	0
22	220480	2016	1	5	0	6	0	2	2	0	2	3	2	1	6	16.6667	83.3333	0	100	0	33.3333	33.3333	0	33.3333	50	33.3333	16.6667	7251	82.7472	3548	3703	1216	1628	1291	1171	1945	9327	28.1849	135.026	0	122.85	154.919	0	102.828	1	0
22	220480	2017	0	1	0	1	0	0	1	0	0	0	1	0	1	0	100	0	100	0	0	100	0	0	0	100	0	7251	13.7912	3548	3703	1216	1628	1291	1171	1945	9327	0	27.0051	0	0	77.4593	0	0	1	0
22	220500	2011	0	2	0	2	2	0	0	0	0	1	1	0	2	0	100	0	100	100	0	0	0	0	50	50	0	8984	22.2618	4424	4560	1362	1725	1616	1505	2776	11109	0	43.8596	146.843	0	0	0	0	1	0
22	220520	2013	1	0	0	1	0	1	0	0	0	0	1	0	1	100	0	0	100	0	100	0	0	0	0	100	0	13692	7.30353	6631	7061	2485	3115	2519	1986	3587	18035	15.0807	0	0	32.1027	0	0	0	1	0
22	220520	2015	0	1	0	1	0	0	1	0	0	1	0	0	1	0	100	0	100	0	0	100	0	0	100	0	0	13692	7.30353	6631	7061	2485	3115	2519	1986	3587	18035	0	14.1623	0	0	39.6983	0	0	1	0
22	220525	2017	1	0	0	1	0	1	0	0	0	0	0	0	1	100	0	0	100	0	100	0	0	0	0	0	0	3331	30.021	1659	1672	611	700	558	546	916	4309	60.2773	0	0	142.857	0	0	0	1	0
22	220527	2017	0	1	0	1	0	0	0	0	1	1	0	0	1	0	100	0	100	0	0	0	0	100	100	0	0	3716	26.9107	1943	1773	600	725	696	537	1158	4656	0	56.4016	0	0	0	0	86.3558	1	0
22	220545	2015	2	0	0	2	0	1	1	0	0	1	0	0	2	100	0	0	100	0	50	50	0	0	50	0	0	3799	52.6454	1995	1804	819	1019	655	478	828	5100	100.251	0	0	98.1354	152.672	0	0	1	0
22	220545	2016	1	0	0	1	0	1	0	0	0	0	0	0	1	100	0	0	100	0	100	0	0	0	0	0	0	3799	26.3227	1995	1804	819	1019	655	478	828	5100	50.1253	0	0	98.1354	0	0	0	1	0
22	220545	2017	0	1	0	1	0	1	0	0	0	0	0	1	1	0	100	0	100	0	100	0	0	0	0	0	100	3799	26.3227	1995	1804	819	1019	655	478	828	5100	0	55.4324	0	98.1354	0	0	0	1	0
22	220550	2017	1	5	1	4	1	4	1	0	0	2	2	1	6	16.6667	83.3333	16.6667	66.6667	16.6667	66.6667	16.6667	0	0	33.3333	33.3333	16.6667	28581	20.993	14200	14381	5074	7257	5279	3838	7133	37085	7.04225	34.7681	19.7083	55.1192	18.943	0	0	2	0
22	220555	2017	0	1	0	1	0	0	1	0	0	0	1	0	1	0	100	0	100	0	0	100	0	0	0	100	0	5952	16.8011	3031	2921	1246	1380	1060	780	1486	8008	0	34.2349	0	0	94.3396	0	0	1	0
22	220557	2016	1	0	0	1	0	0	0	0	1	1	0	0	1	100	0	0	100	0	0	0	0	100	100	0	0	4745	21.0748	2386	2359	1076	950	860	668	1191	6422	41.9111	0	0	0	0	0	83.9631	1	0
22	220558	2015	0	1	0	1	0	1	0	0	0	0	1	0	1	0	100	0	100	0	100	0	0	0	0	100	0	2983	33.5233	1531	1452	541	734	552	398	758	3863	0	68.8705	0	136.24	0	0	0	1	0
22	220559	2014	1	0	0	1	0	0	0	0	1	1	0	0	1	100	0	0	100	0	0	0	0	100	100	0	0	3711	26.9469	1865	1846	621	728	703	592	1067	4850	53.6193	0	0	0	0	0	93.7207	1	0
22	220570	2014	1	0	0	1	0	0	0	0	1	0	0	1	1	100	0	0	100	0	0	0	0	100	0	0	100	21621	4.62513	11089	10532	4132	5361	4266	3023	4839	28406	9.01795	0	0	0	0	0	20.6654	2	0
22	220570	2017	1	1	0	1	1	1	0	0	0	0	1	0	2	50	50	0	50	50	50	0	0	0	0	50	0	21621	9.25027	11089	10532	4132	5361	4266	3023	4839	28406	9.01795	9.49487	24.2014	18.6532	0	0	0	2	0
22	220580	2015	0	1	0	1	0	1	0	0	0	1	0	0	1	0	100	0	100	0	100	0	0	0	100	0	0	18878	5.29717	9339	9539	3654	4614	3091	2502	5017	24721	0	10.4833	0	21.6732	0	0	0	2	0
22	220580	2017	0	4	0	4	1	3	0	0	0	3	1	0	4	0	100	0	100	25	75	0	0	0	75	25	0	18878	21.1887	9339	9539	3654	4614	3091	2502	5017	24721	0	41.9331	27.3673	65.0195	0	0	0	2	0
22	220590	2017	1	1	0	1	1	1	0	0	0	1	1	0	2	50	50	0	50	50	50	0	0	0	50	50	0	4011	49.8629	2078	1933	773	916	680	591	1051	5213	48.1232	51.7331	129.366	109.17	0	0	0	1	0
22	220595	2017	2	2	0	4	0	4	0	0	0	1	3	0	4	50	50	0	100	0	100	0	0	0	25	75	0	5722	69.9056	2820	2902	1106	1431	1054	906	1225	7812	70.922	68.918	0	279.525	0	0	0	1	0
22	220620	2015	2	1	0	3	0	0	0	1	2	2	1	0	3	66.6667	33.3333	0	100	0	0	0	33.3333	66.6667	66.6667	33.3333	0	23169	12.9483	11724	11445	5268	5599	3683	2900	5719	32289	17.059	8.73744	0	0	0	34.4828	34.9711	2	0
22	220620	2017	1	3	1	3	0	3	1	0	0	2	1	0	4	25	75	25	75	0	75	25	0	0	50	25	0	23169	17.2644	11724	11445	5268	5599	3683	2900	5719	32289	8.52951	26.2123	0	53.581	27.1518	0	0	2	0
22	220640	2014	2	1	0	0	0	0	3	0	0	0	0	0	3	66.6667	33.3333	0	0	0	0	100	0	0	0	0	0	8100	37.037	4003	4097	1371	1918	1397	1093	2321	10333	49.9625	24.4081	0	0	214.746	0	0	1	0
22	220640	2017	1	1	1	1	0	1	1	0	0	2	0	0	2	50	50	50	50	0	50	50	0	0	100	0	0	8100	24.6914	4003	4097	1371	1918	1397	1093	2321	10333	24.9813	24.4081	0	52.1376	71.582	0	0	1	0
22	220650	2011	0	1	0	1	0	1	0	0	0	1	0	0	1	0	100	0	100	0	100	0	0	0	100	0	0	5839	17.1262	2908	2931	940	1311	1015	942	1631	7391	0	34.118	0	76.2777	0	0	0	1	0
22	220650	2016	0	2	0	2	0	1	0	0	1	2	0	0	2	0	100	0	100	0	50	0	0	50	100	0	0	5839	34.2524	2908	2931	940	1311	1015	942	1631	7391	0	68.2361	0	76.2777	0	0	61.3121	1	0
22	220667	2014	0	1	0	1	0	0	0	1	0	0	0	1	1	0	100	0	100	0	0	0	100	0	0	0	100	4794	20.8594	2442	2352	1004	1230	770	620	1170	6499	0	42.517	0	0	0	161.29	0	1	0
22	220667	2017	0	1	0	1	0	0	0	0	1	1	0	0	1	0	100	0	100	0	0	0	0	100	100	0	0	4794	20.8594	2442	2352	1004	1230	770	620	1170	6499	0	42.517	0	0	0	0	85.4701	1	0
22	220670	2012	0	2	0	2	0	1	0	0	1	2	0	0	2	0	100	0	100	0	50	0	0	50	100	0	0	5674	35.2485	2806	2868	1086	1108	950	781	1749	7321	0	69.735	0	90.2527	0	0	57.1755	1	0
22	220670	2015	1	0	0	1	0	1	0	0	0	0	0	0	1	100	0	0	100	0	100	0	0	0	0	0	0	5674	17.6243	2806	2868	1086	1108	950	781	1749	7321	35.6379	0	0	90.2527	0	0	0	1	0
22	220680	2017	2	4	0	6	1	0	4	0	1	5	0	0	6	33.3333	66.6667	0	100	16.6667	0	66.6667	0	16.6667	83.3333	0	0	5962	100.637	2939	3023	1244	1534	1011	800	1373	8206	68.0504	132.319	80.3859	0	395.648	0	72.8332	1	0
[truncated: 14,250 more rows]
